# Supplementary material for: Multi-omic Directed Discovery of Cellulosomes, Polysaccharide Utilization Loci, and Lignocellulases from an Enriched Rumen Anaerobic Consortium
Source: Appl Environ Microbiol. 2020 Sep 1;86(18):e00199-20. doi: 10.1128/AEM.00199-20 (PMC7480376; doi:10.1128/AEM.00199-20)
Supplement: Supplemental file 2 [file AEM.00199-20-sd002.xlsx]

## Sheet: Phylum
# Constructed from biom file	Replicates for rumen samples			Replicates for ERAC samples
#OTU ID	rumen_A	rumen_B	Average	ERAC_1	ERAC_2	ERAC_3	Average
k__Bacteria;p__Firmicutes	45.8864	44.071	44.9787	72.2928	73.4812	71.9137	72.5626
k__Bacteria;p__Bacteroidetes	44.889	47.3983	46.1436	11.9809	11.3174	11.6302	11.6428
k__Bacteria;p__Synergistetes	0.089699	0.0850244	0.0873617	9.95119	10.1945	10.9457	10.3638
k__Bacteria;p__Spirochaetes	2.76632	2.83415	2.80023	4.43079	3.78061	4.02592	4.07911
k__Bacteria;p__Proteobacteria	1.47824	1.51343	1.49584	0.818446	0.710981	0.878898	0.802775
k__Archaea;p__Euryarchaeota	0.269097	0.124702	0.1969	0.389502	0.349848	0.423248	0.387532
k__Bacteria;p__Lentisphaerae	0.129167	0.102029	0.115598	0.0772429	0.0902833	0.107331	0.091619
k__Bacteria;p__Fibrobacteres	0.943633	0.867249	0.905441	0.0361563	0.0451416	0.036452	0.03925
Unassigned;Other	0.215278	0.277746	0.246512	0.0164347	0.0282135	0.036452	0.0270334
k__Bacteria;p__Tenericutes	0.631481	0.646185	0.638833	0.00657387	0.0018809	0.00202511	0.00349329
k__Bacteria;p__Actinobacteria	0.272685	0.2324	0.252542	0	0	0	0
k__Bacteria;p__Chloroflexi	0.150694	0.141707	0.146201	0	0	0	0
k__Bacteria;p__Cyanobacteria	0.089699	0.0906927	0.0901958	0	0	0	0
k__Bacteria;p__Planctomycetes	0.0968749	0.0226732	0.059774	0	0	0	0
k__Bacteria;p__SR1	0.258333	0.204058	0.231196	0	0	0	0
k__Bacteria;p__TM7	0.233217	0.243737	0.238477	0	0	0	0
k__Bacteria;p__Verrucomicrobia	1.60023	1.14499	1.37261	0	0	0	0

## Sheet: Classe
# Constructed from biom file	Replicates for rumen samples			Replicates for ERAC samples
#OTU ID	rumen_A	rumen_B	Average	ERAC_1	ERAC_2	ERAC_3	Average
k__Bacteria;p__Firmicutes;c__Clostridia	44.2072	42.0644	43.1358	72.1613	73.3457	71.778	72.4284
k__Bacteria;p__Bacteroidetes;c__Bacteroidia	44.889	47.3983	46.1436	11.9809	11.3174	11.6302	11.6428
k__Bacteria;p__Synergistetes;c__Synergistia	0.089699	0.0850244	0.0873617	9.95119	10.1945	10.9457	10.3638
k__Bacteria;p__Spirochaetes;c__Spirochaetes	2.76632	2.83415	2.80023	4.43079	3.78061	4.02592	4.07911
k__Bacteria;p__Proteobacteria;c__Deltaproteobacteria	0.143518	0.158712	0.151115	0.818446	0.710981	0.878898	0.802775
k__Archaea;p__Euryarchaeota;c__Thermoplasmata	0.111227	0.0680195	0.0896231	0.36978	0.323515	0.390846	0.36138
k__Bacteria;p__Firmicutes;c__Erysipelotrichi	1.67916	2.00658	1.84287	0.098608	0.110973	0.103281	0.104287
k__Bacteria;p__Lentisphaerae;c__[Lentisphaeria]	0.129167	0.102029	0.115598	0.0772429	0.0902833	0.107331	0.091619
k__Bacteria;p__Fibrobacteres;c__Fibrobacteria	0.943633	0.867249	0.905441	0.0361563	0.0451416	0.036452	0.03925
k__Bacteria;p__Firmicutes;c__Bacilli	0	0	0	0.0328693	0.0244517	0.0324018	0.0299076
Unassigned;Other;Other	0.215278	0.277746	0.246512	0.0164347	0.0282135	0.036452	0.0270334
k__Archaea;p__Euryarchaeota;c__Methanomicrobia	0	0	0	0.0180781	0.0263326	0.0324018	0.0256042
k__Bacteria;p__Tenericutes;c__Mollicutes	0.631481	0.646185	0.638833	0.00657387	0.0018809	0.00202511	0.00349329
k__Archaea;p__Euryarchaeota;c__Methanobacteria	0.15787	0.0566829	0.107277	0.00164347	0	0	0.000547822
k__Bacteria;p__Verrucomicrobia;c__Verruco-5	1.60023	1.14499	1.37261	0	0	0	0
k__Bacteria;p__Proteobacteria;c__Gammaproteobacteria	0.800115	0.714205	0.75716	0	0	0	0
k__Bacteria;p__Proteobacteria;c__Alphaproteobacteria	0.308564	0.419454	0.364009	0	0	0	0
k__Bacteria;p__Actinobacteria;c__Actinobacteria	0.272685	0.2324	0.252542	0	0	0	0
k__Bacteria;p__TM7;c__TM7-3	0.233217	0.243737	0.238477	0	0	0	0
k__Bacteria;p__SR1;c__	0.258333	0.204059	0.231196	0	0	0	0
k__Bacteria;p__Proteobacteria;c__Betaproteobacteria	0.226041	0.221063	0.223552	0	0	0	0
k__Bacteria;p__Chloroflexi;c__Anaerolineae	0.150694	0.141707	0.146201	0	0	0	0
k__Bacteria;p__Cyanobacteria;c__4C0d-2	0.089699	0.0906927	0.0901958	0	0	0	0
k__Bacteria;p__Planctomycetes;c__Planctomycetia	0.0968749	0.0226732	0.059774	0	0	0	0

## Sheet: Ordem
# Constructed from biom file	Replicates for rumen samples			Replicates for ERAC samples
#OTU ID	rumen_A	rumen_B	Average	ERAC_1	ERAC_2	ERAC_3	Average
Firmicutes;c_Clostridia;o_Clostridiales	44.2072	42.0644	43.1358	72.1613	73.3457	71.778	72.4284
Bacteroidetes;c_Bacteroidia;o_Bacteroidales	44.889	47.3983	46.1436	11.9809	11.3174	11.6302	11.6428
Synergistetes;c_Synergistia;o_Synergistales	0.089699	0.0850244	0.0873617	9.95119	10.1945	10.9457	10.3638
Spirochaetes;c_Spirochaetes;o_Sphaerochaetales	0.0251157	0.0226732	0.0238944	4.30917	3.69597	3.89834	3.96783
Proteobacteria;c_Deltaproteobacteria;o_Desulfovibrionales	0.107639	0.096361	0.102	0.818446	0.710981	0.878898	0.802775
Euryarchaeota;c_Thermoplasmata;o_E2	0.111227	0.0680195	0.0896231	0.36978	0.323515	0.390846	0.36138
Spirochaetes;c_Spirochaetes;o_Spirochaetales	2.7412	2.81147	2.77634	0.121617	0.0846406	0.127582	0.11128
Firmicutes;c_Erysipelotrichi;o_Erysipelotrichales	1.67916	2.00658	1.84287	0.098608	0.110973	0.103281	0.104287
Lentisphaerae;c_[Lentisphaeria];o_Victivallales	0.0287037	0.039678	0.0341909	0.0772429	0.0902833	0.107331	0.091619
Fibrobacteres;c_Fibrobacteria;o_Fibrobacterales	0.943633	0.867249	0.905441	0.0361563	0.0451416	0.036452	0.03925
Firmicutes;c_Bacilli;o_Lactobacillales	0	0	0	0.0328693	0.0244517	0.0324018	0.0299076
Unassigned;Other;Other;Other	0.215278	0.277746	0.246512	0.0164347	0.0282135	0.036452	0.0270334
Euryarchaeota;c_Methanomicrobia;o_Methanomicrobiales	0	0	0	0.0180781	0.0263326	0.0324018	0.0256042
Tenericutes;c_Mollicutes;o_Anaeroplasmatales	0.355208	0.436458	0.395833	0.00657387	0.0018809	0	0.00281826
Tenericutes;c_Mollicutes;o_Acholeplasmatales	0.143518	0.0906927	0.117106	0	0	0.00202511	0.000675037
Euryarchaeota;c_Methanobacteria;o_Methanobacteriales	0.15787	0.0566829	0.107277	0.00164347	0	0	0.000547823
Verrucomicrobia;c_Verruco-5;o_WCHB1-41	1.60023	1.14499	1.37261	0	0	0	0
Proteobacteria;c_Gammaproteobacteria;o_Aeromonadales	0.800115	0.714205	0.75716	0	0	0	0
Proteobacteria;c_Alphaproteobacteria;o_Rhodospirillales	0.308564	0.419454	0.364009	0	0	0	0
Actinobacteria;c_Actinobacteria;o_Bifidobacteriales	0.272685	0.2324	0.252542	0	0	0	0
TM7;c_TM7-3;o_CW040	0.233217	0.243737	0.238477	0	0	0	0
SR1;c_;o_	0.258333	0.204058	0.231196	0	0	0	0
Proteobacteria;c_Betaproteobacteria;o_Rhodocyclales	0.204514	0.170049	0.187281	0	0	0	0
Chloroflexi;c_Anaerolineae;o_Anaerolineales	0.150694	0.141707	0.146201	0	0	0	0
Tenericutes;c_Mollicutes;o_RF39	0.132754	0.119034	0.125894	0	0	0	0
Cyanobacteria;c_4C0d-2;o_YS2	0.089699	0.0906927	0.0901958	0	0	0	0
Lentisphaerae;c_[Lentisphaeria];o_Z20	0.100463	0.0623512	0.081407	0	0	0	0
Planctomycetes;c_Planctomycetia;o_Pirellulales	0.0968749	0.0226732	0.059774	0	0	0	0
Proteobacteria;c_Deltaproteobacteria;o_GMD14H09	0.0358796	0.0623512	0.0491154	0	0	0	0
Proteobacteria;c_Betaproteobacteria;Other	0.0215278	0.0510146	0.0362712	0	0	0	0

## Sheet: familia
# Constructed from biom file	Replicates for rumen samples			Replicates for ERAC samples
#OTU ID	rumen_A	rumen_B	Average	ERAC_1	ERAC_2	ERAC_3	Average
Bacteroidia;o__Bacteroidales;f__Prevotellaceae	29.6688	32.7287	31.1988	0.330337	0.257683	0.295666	0.294562
Clostridia;o__Clostridiales;f__Lachnospiraceae	13.3329	12.748	13.0404	1.44132	1.65707	1.58566	1.56135
Clostridia;o__Clostridiales;f__	11.8295	10.9738	11.4017	47.5274	48.3316	46.4237	47.4276
Clostridia;o__Clostridiales;f__Veillonellaceae	9.63726	9.72112	9.67919	17.7987	17.7632	18.0154	17.8591
Clostridia;o__Clostridiales;f__Ruminococcaceae	8.0765	7.4368	7.75665	3.38061	3.74299	3.58445	3.56935
Bacteroidia;o__Bacteroidales;f__S24-7	7.22256	6.96633	7.09445	0.0706691	0.095926	0.105306	0.0906336
Bacteroidia;o__Bacteroidales;f__	5.08055	5.0051	5.04283	9.56826	9.12425	9.21223	9.30158
Spirochaetes;o__Spirochaetales;f__Spirochaetaceae	2.7412	2.81147	2.77634	0.121617	0.0846406	0.127582	0.11128
Erysipelotrichi;o__Erysipelotrichales;f__Erysipelotrichaceae	1.67916	2.00658	1.84287	0.098608	0.110973	0.103281	0.104287
Bacteroidia;o__Bacteroidales;f__[Paraprevotellaceae]	1.7581	1.60979	1.68395	0.00821733	0.0037618	0.0222762	0.0114185
Verruco-5;o__WCHB1-41;f__RFP12	1.54282	1.11665	1.32974	0	0	0	0
k__Bacteria;p__Fibrobacteres;c__Fibrobacteria;o__Fibrobacterales;f__Fibrobacteraceae	0.943633	0.867249	0.905441	0.0361563	0.0451416	0.036452	0.03925
Gammaproteobacteria;o__Aeromonadales;f__Succinivibrionaceae	0.800115	0.714205	0.75716	0	0	0	0
Bacteroidia;o__Bacteroidales;f__BS11	0.688888	0.589502	0.639195	0	0	0	0
Clostridia;o__Clostridiales;f__Clostridiaceae	0.584837	0.447795	0.516316	0.409223	0.406275	0.36857	0.394689
Mollicutes;o__Anaeroplasmatales;f__Anaeroplasmataceae	0.355208	0.436458	0.395833	0.00657387	0.0018809	0	0.00281826
Alphaproteobacteria;o__Rhodospirillales;f__Acetobacteraceae	0.308564	0.419454	0.364009	0	0	0	0
Clostridia;o__Clostridiales;f__[Mogibacteriaceae]	0.312152	0.323093	0.317623	0.182425	0.14671	0.232888	0.187341
Bacteroidia;o__Bacteroidales;f__RF16	0.272685	0.351434	0.312059	0	0	0	0
Clostridia;o__Clostridiales;f__Christensenellaceae	0.254745	0.317424	0.286085	0.113399	0.0865215	0.135682	0.111868
k__Bacteria;p__Actinobacteria;c__Actinobacteria;o__Bifidobacteriales;f__Bifidobacteriaceae	0.272685	0.2324	0.252542	0	0	0	0
Unassigned;Other;Other;Other;Other	0.215278	0.277746	0.246512	0.0164347	0.0282135	0.036452	0.0270334
k__Bacteria;p__TM7;c__TM7-3;o__CW040;f__F16	0.233217	0.243737	0.238477	0	0	0	0
k__Bacteria;p__SR1;c__;o__;f__	0.258333	0.204059	0.231196	0	0	0	0
Betaproteobacteria;o__Rhodocyclales;f__Rhodocyclaceae	0.204514	0.170049	0.187281	0	0	0	0
Bacteroidia;o__Bacteroidales;f__Bacteroidaceae	0.197338	0.147376	0.172357	1.72893	1.58372	1.7416	1.68475
k__Bacteria;p__Chloroflexi;c__Anaerolineae;o__Anaerolineales;f__Anaerolinaceae	0.150694	0.141707	0.146201	0	0	0	0
Clostridia;o__Clostridiales;Other	0.179398	0.096361	0.137879	0.0230085	0.0263326	0.0384771	0.0292728
Mollicutes;o__RF39;f__	0.132754	0.119034	0.125894	0	0	0	0
Mollicutes;o__Acholeplasmatales;f__	0.143518	0.0906927	0.117106	0	0	0.00202511	0.000675037
Methanobacteria;o__Methanobacteriales;f__Methanobacteriaceae	0.15787	0.0566829	0.107277	0.00164347	0	0	0.000547823
Deltaproteobacteria;o__Desulfovibrionales;f__Desulfovibrionaceae	0.107639	0.096361	0.102	0.818446	0.710981	0.878898	0.802775
k__Bacteria;p__Cyanobacteria;c__4C0d-2;o__YS2;f__	0.089699	0.0906927	0.0901958	0	0	0	0
Thermoplasmata;o__E2;f__[Methanomassiliicoccaceae]	0.111227	0.0680195	0.0896231	0.36978	0.323515	0.390846	0.36138
k__Bacteria;p__Synergistetes;c__Synergistia;o__Synergistales;f__Dethiosulfovibrionaceae	0.089699	0.0850244	0.0873617	9.17712	9.41203	10.0041	9.53107
k__Bacteria;p__Lentisphaerae;c__[Lentisphaeria];o__Z20;f__R4-45B	0.100463	0.0623512	0.081407	0	0	0	0
k__Bacteria;p__Planctomycetes;c__Planctomycetia;o__Pirellulales;f__Pirellulaceae	0.0968749	0.0226732	0.059774	0	0	0	0
Deltaproteobacteria;o__GMD14H09;f__	0.0358796	0.0623512	0.0491154	0	0	0	0
Verruco-5;o__WCHB1-41;f__WCHB1-25	0.0574073	0.0283415	0.0428744	0	0	0	0
Betaproteobacteria;Other;Other	0.0215278	0.0510146	0.0362712	0	0	0	0
k__Bacteria;p__Lentisphaerae;c__[Lentisphaeria];o__Victivallales;f__Victivallaceae	0.0287037	0.039678	0.0341909	0.0772429	0.0902833	0.107331	0.091619
Spirochaetes;o__Sphaerochaetales;f__Sphaerochaetaceae	0.0251157	0.0226732	0.0238944	4.30917	3.69597	3.89834	3.96783
Methanomicrobia;o__Methanomicrobiales;f__Methanomicrobiaceae	0	0	0	0.0180781	0.0263326	0.0324018	0.0256042
Bacteroidia;o__Bacteroidales;f__Porphyromonadaceae	0	0	0	0.274459	0.252041	0.253139	0.25988
Bacilli;o__Lactobacillales;f__Enterococcaceae	0	0	0	0.0328693	0.0244517	0.0324018	0.0299076
Clostridia;o__Clostridiales;f__EtOH8	0	0	0	0.108469	0.171162	0.133657	0.137763
Clostridia;o__Clostridiales;f__Eubacteriaceae	0	0	0	0.0262955	0.0244517	0.0101256	0.0202909
Clostridia;o__Clostridiales;f__Peptostreptococcaceae	0	0	0	0.0575213	0.0583079	0.0870798	0.0676363
Clostridia;o__Clostridiales;f__[Tissierellaceae]	0	0	0	1.09291	0.931046	1.16241	1.06212
k__Bacteria;p__Synergistetes;c__Synergistia;o__Synergistales;f__Synergistaceae	0	0	0	0.774073	0.782455	0.941677	0.832735

## Sheet: genero
# Constructed from biom file	Replicates for rumen samples			Replicates for ERAC samples
#OTU ID	rumen_A	rumen_B	Average	ERAC_1	ERAC_2	ERAC_3	Average
Unassigned;Other;Other;Other;Other;Other	0.215278	0.277746	0.246512	0.0164347	0.0282135	0.036452	0.0270334
Euryarchaeota;c_Methanobacteria;o__Methanobacteriales;f_Methanobacteriaceae;g_Methanobrevibacter	0.15787	0.0566829	0.107277	0.00164347	0	0	0.000547823
Euryarchaeota;c_Methanomicrobia;o__Methanomicrobiales;f_Methanomicrobiaceae;g_Methanoculleus	0	0	0	0.0180781	0.0263326	0.0324018	0.0256042
Euryarchaeota;c_Thermoplasmata;o__E2;f_[Methanomassiliicoccaceae];g_vadinCA11	0.111227	0.0680195	0.0896231	0.36978	0.323515	0.390846	0.36138
Actinobacteria;c_Actinobacteria;o__Bifidobacteriales;f_Bifidobacteriaceae;g_Bifidobacterium	0.272685	0.2324	0.252542	0	0	0	0
Bacteroidetes;c_Bacteroidia;o__Bacteroidales;f_;g_	5.08055	5.0051	5.04283	9.56826	9.12425	9.21223	9.30158
Bacteroidetes;c_Bacteroidia;o__Bacteroidales;f_BS11;g_	0.688888	0.589502	0.639195	0	0	0	0
Bacteroidetes;c_Bacteroidia;o__Bacteroidales;f_Bacteroidaceae;g_BF311	0.19375	0.147376	0.170563	0	0	0	0
Bacteroidetes;c_Bacteroidia;o__Bacteroidales;f_Bacteroidaceae;g_Bacteroides	0.00358796	0	0.00179398	1.72893	1.58372	1.7416	1.68475
Bacteroidetes;c_Bacteroidia;o__Bacteroidales;f_Porphyromonadaceae;g_	0	0	0	0.274459	0.252041	0.253139	0.25988
Bacteroidetes;c_Bacteroidia;o__Bacteroidales;f_Prevotellaceae;g_Prevotella	29.6688	32.7287	31.1988	0.330337	0.257683	0.295666	0.294562
Bacteroidetes;c_Bacteroidia;o__Bacteroidales;f_RF16;g_	0.272685	0.351434	0.312059	0	0	0	0
Bacteroidetes;c_Bacteroidia;o__Bacteroidales;f_S24-7;g_	7.22256	6.96633	7.09445	0.0706691	0.095926	0.105306	0.0906336
Bacteroidetes;c_Bacteroidia;o__Bacteroidales;f_[Paraprevotellaceae];g_	0.850346	0.816234	0.83329	0.00821733	0.0037618	0.0222762	0.0114185
Bacteroidetes;c_Bacteroidia;o__Bacteroidales;f_[Paraprevotellaceae];g_CF231	0.226041	0.226732	0.226387	0	0	0	0
Bacteroidetes;c_Bacteroidia;o__Bacteroidales;f_[Paraprevotellaceae];g_YRC22	0.595601	0.504478	0.55004	0	0	0	0
Bacteroidetes;c_Bacteroidia;o__Bacteroidales;f_[Paraprevotellaceae];g_[Prevotella]	0.086111	0.0623512	0.0742311	0	0	0	0
Chloroflexi;c_Anaerolineae;o__Anaerolineales;f_Anaerolinaceae;g_SHD-231	0.150694	0.141707	0.146201	0	0	0	0
Cyanobacteria;c_4C0d-2;o__YS2;f_;g_	0.089699	0.0906927	0.0901958	0	0	0	0
Fibrobacteres;c_Fibrobacteria;o__Fibrobacterales;f_Fibrobacteraceae;g_Fibrobacter	0.943633	0.867249	0.905441	0.0361563	0.0451416	0.036452	0.03925
Firmicutes;c_Bacilli;o__Lactobacillales;f_Enterococcaceae;g_Enterococcus	0	0	0	0.0328693	0.0244517	0.0324018	0.0299076
Firmicutes;c_Clostridia;o__Clostridiales;Other;Other	0.179398	0.096361	0.137879	0.0230085	0.0263326	0.0384771	0.0292728
Firmicutes;c_Clostridia;o__Clostridiales;f_;g_	11.8295	10.9738	11.4017	47.5274	48.3316	46.4237	47.4276
Firmicutes;c_Clostridia;o__Clostridiales;f_Christensenellaceae;g_	0.254745	0.317424	0.286085	0.0328693	0.0451416	0.0627784	0.0469298
Firmicutes;c_Clostridia;o__Clostridiales;f_Christensenellaceae;g_Christensenella	0	0	0	0.0805299	0.0413798	0.072904	0.0649379
Firmicutes;c_Clostridia;o__Clostridiales;f_Clostridiaceae;g_	0.0322916	0.0340097	0.0331507	0.0887472	0.0846406	0.072904	0.0820973
Firmicutes;c_Clostridia;o__Clostridiales;f_Clostridiaceae;g_Clostridium	0.552546	0.413785	0.483165	0.302398	0.299063	0.26934	0.290267
Firmicutes;c_Clostridia;o__Clostridiales;f_Clostridiaceae;g_SMB53	0	0	0	0.0180781	0.0225708	0.0263265	0.0223251
Firmicutes;c_Clostridia;o__Clostridiales;f_EtOH8;g_	0	0	0	0.108469	0.171162	0.133657	0.137763
Firmicutes;c_Clostridia;o__Clostridiales;f_Eubacteriaceae;g_Pseudoramibacter_Eubacterium	0	0	0	0.0262955	0.0244517	0.0101256	0.0202909
Firmicutes;c_Clostridia;o__Clostridiales;f_Lachnospiraceae;Other	0.466435	0.402449	0.434442	0.195573	0.197495	0.18226	0.191776
Firmicutes;c_Clostridia;o__Clostridiales;f_Lachnospiraceae;g_	6.45115	5.86101	6.15608	1.00416	1.23575	1.12799	1.12263
Firmicutes;c_Clostridia;o__Clostridiales;f_Lachnospiraceae;g_Anaerostipes	0.0466435	0.0510146	0.048829	0	0	0	0
Firmicutes;c_Clostridia;o__Clostridiales;f_Lachnospiraceae;g_Blautia	0	0.0226732	0.0113366	0.00328693	0.0018809	0.0101256	0.0050978
Firmicutes;c_Clostridia;o__Clostridiales;f_Lachnospiraceae;g_Butyrivibrio	3.32604	3.37263	3.34934	0.0131477	0.018809	0.00607533	0.0126774
Firmicutes;c_Clostridia;o__Clostridiales;f_Lachnospiraceae;g_Coprococcus	1.8191	1.8592	1.83915	0.00328693	0.0018809	0.00405022	0.00307268
Firmicutes;c_Clostridia;o__Clostridiales;f_Lachnospiraceae;g_Moryella	0.186574	0.130371	0.158472	0.212007	0.201256	0.253139	0.222134
Firmicutes;c_Clostridia;o__Clostridiales;f_Lachnospiraceae;g_Pseudobutyrivibrio	0.825231	0.776556	0.800893	0.0098608	0	0.00202511	0.00396197
Firmicutes;c_Clostridia;o__Clostridiales;f_Lachnospiraceae;g_Shuttleworthia	0.21169	0.272078	0.241884	0	0	0	0
Firmicutes;c_Clostridia;o__Clostridiales;f_Peptostreptococcaceae;Other	0	0	0	0.0410867	0.0432607	0.0688538	0.0510671
Firmicutes;c_Clostridia;o__Clostridiales;f_Peptostreptococcaceae;g_	0	0	0	0.0164347	0.0150472	0.018226	0.0165693
Firmicutes;c_Clostridia;o__Clostridiales;f_Ruminococcaceae;Other	0.215278	0.113366	0.164322	0	0	0	0
Firmicutes;c_Clostridia;o__Clostridiales;f_Ruminococcaceae;g_	4.77557	4.56297	4.66927	3.07986	3.39127	3.22803	3.23305
Firmicutes;c_Clostridia;o__Clostridiales;f_Ruminococcaceae;g_Oscillospira	0.0251157	0.0226732	0.0238944	0.299111	0.346086	0.332118	0.325772
Firmicutes;c_Clostridia;o__Clostridiales;f_Ruminococcaceae;g_Ruminococcus	3.06053	2.73778	2.89916	0.00164347	0.0056427	0.0243013	0.0105292
Firmicutes;c_Clostridia;o__Clostridiales;f_Veillonellaceae;g_	0.957985	0.804897	0.881441	0.12819	0.154234	0.135682	0.139369
Firmicutes;c_Clostridia;o__Clostridiales;f_Veillonellaceae;g_Anaerovibrio	0.165046	0.187054	0.17605	0.0772429	0.0940451	0.0607533	0.0773471
Firmicutes;c_Clostridia;o__Clostridiales;f_Veillonellaceae;g_Selenomonas	0.49155	0.357102	0.424326	0	0	0	0
Firmicutes;c_Clostridia;o__Clostridiales;f_Veillonellaceae;g_Succiniclasticum	8.02268	8.37207	8.19737	17.5933	17.515	17.819	17.6424
Firmicutes;c_Clostridia;o__Clostridiales;f_[Mogibacteriaceae];g_	0.290625	0.289083	0.289854	0.182425	0.14671	0.232888	0.187341
Firmicutes;c_Clostridia;o__Clostridiales;f_[Mogibacteriaceae];g_Mogibacterium	0.0215278	0.0340097	0.0277688	0	0	0	0
Firmicutes;c_Clostridia;o__Clostridiales;f_[Tissierellaceae];g_Sporanaerobacter	0	0	0	1.09291	0.931046	1.16241	1.06212
Firmicutes;c_Erysipelotrichi;o__Erysipelotrichales;f_Erysipelotrichaceae;g_	0.0143518	0	0.00717592	0.00657387	0.00940451	0.00607533	0.00735124
Firmicutes;c_Erysipelotrichi;o__Erysipelotrichales;f_Erysipelotrichaceae;g_Bulleidia	0.0251157	0.0283415	0.0267286	0.0460171	0.0300944	0.0283516	0.034821
Firmicutes;c_Erysipelotrichi;o__Erysipelotrichales;f_Erysipelotrichaceae;g_Catenibacterium	1.49259	1.80819	1.65039	0.00328693	0	0	0.00109564
Firmicutes;c_Erysipelotrichi;o__Erysipelotrichales;f_Erysipelotrichaceae;g_RFN20	0.100463	0.102029	0.101246	0.0230085	0.0319753	0.0243013	0.0264284
Firmicutes;c_Erysipelotrichi;o__Erysipelotrichales;f_Erysipelotrichaceae;g_p-75-a5	0.0466435	0.0680195	0.0573315	0.0197216	0.0394989	0.0445525	0.034591
Lentisphaerae;c_[Lentisphaeria];o__Victivallales;f_Victivallaceae;g_	0.0287037	0.039678	0.0341909	0.0772429	0.0902833	0.107331	0.091619
Lentisphaerae;c_[Lentisphaeria];o__Z20;f_R4-45B;g_	0.100463	0.0623512	0.081407	0	0	0	0
Planctomycetes;c_Planctomycetia;o__Pirellulales;f_Pirellulaceae;g_	0.0968749	0.0226732	0.059774	0	0	0	0
Proteobacteria;c_Alphaproteobacteria;o__Rhodospirillales;f_Acetobacteraceae;g_Acetobacter	0.308564	0.419454	0.364009	0	0	0	0
Proteobacteria;c_Betaproteobacteria;Other;Other;Other	0.0215278	0.0510146	0.0362712	0	0	0	0
Proteobacteria;c_Betaproteobacteria;o__Rhodocyclales;f_Rhodocyclaceae;g_Azoarcus	0.204514	0.170049	0.187281	0	0	0	0
Proteobacteria;c_Deltaproteobacteria;o__Desulfovibrionales;f_Desulfovibrionaceae;g_	0.0358796	0.0283415	0.0321105	0	0	0	0
Proteobacteria;c_Deltaproteobacteria;o__Desulfovibrionales;f_Desulfovibrionaceae;g_Desulfovibrio	0.0717592	0.0680195	0.0698893	0.818446	0.710981	0.878898	0.802775
Proteobacteria;c_Deltaproteobacteria;o__GMD14H09;f_;g_	0.0358796	0.0623512	0.0491154	0	0	0	0
Proteobacteria;c_Gammaproteobacteria;o__Aeromonadales;f_Succinivibrionaceae;g_	0.179398	0.215395	0.197397	0	0	0	0
Proteobacteria;c_Gammaproteobacteria;o__Aeromonadales;f_Succinivibrionaceae;g_Ruminobacter	0.541782	0.453463	0.497623	0	0	0	0
Proteobacteria;c_Gammaproteobacteria;o__Aeromonadales;f_Succinivibrionaceae;g_Succinivibrio	0.0789351	0.0453463	0.0621407	0	0	0	0
SR1;c_;o__;f_;g_	0.258333	0.204059	0.231196	0	0	0	0
Spirochaetes;c_Spirochaetes;o__Sphaerochaetales;f_Sphaerochaetaceae;g_	0	0	0	3.49894	2.99439	3.09235	3.19523
Spirochaetes;c_Spirochaetes;o__Sphaerochaetales;f_Sphaerochaetaceae;g_Sphaerochaeta	0.0251157	0.0226732	0.0238944	0.810229	0.701576	0.805994	0.7726
Spirochaetes;c_Spirochaetes;o__Spirochaetales;f_Spirochaetaceae;g_Treponema	2.7412	2.81147	2.77634	0.121617	0.0846406	0.127582	0.11128
Synergistetes;c_Synergistia;o__Synergistales;f_Dethiosulfovibrionaceae;g_Aminobacterium	0.00717592	0	0.00358796	4.30424	4.61949	4.70636	4.54336
Synergistetes;c_Synergistia;o__Synergistales;f_Dethiosulfovibrionaceae;g_Pyramidobacter	0.0825231	0.0850244	0.0837737	4.87288	4.79254	5.29769	4.9877
Synergistetes;c_Synergistia;o__Synergistales;f_Synergistaceae;g_	0	0	0	0.248163	0.272731	0.279465	0.266786
Synergistetes;c_Synergistia;o__Synergistales;f_Synergistaceae;g_vadinCA02	0	0	0	0.525909	0.509724	0.662211	0.565948
TM7;c_TM7-3;o__CW040;f_F16;g_	0.233217	0.243737	0.238477	0	0	0	0
Tenericutes;c_Mollicutes;o__Acholeplasmatales;f_;g_	0.143518	0.0906927	0.117106	0	0	0.00202511	0.000675037
Tenericutes;c_Mollicutes;o__Anaeroplasmatales;f_Anaeroplasmataceae;g_Anaeroplasma	0.355208	0.436458	0.395833	0.00657387	0.0018809	0	0.00281826
Tenericutes;c_Mollicutes;o__RF39;f_;g_	0.132754	0.119034	0.125894	0	0	0	0
Verrucomicrobia;c_Verruco-5;o__WCHB1-41;f_RFP12;g_	1.54282	1.11665	1.32974	0	0	0	0
Verrucomicrobia;c_Verruco-5;o__WCHB1-41;f_WCHB1-25;g_	0.0574073	0.0283415	0.0428744	0	0	0	0
