# Supplementary material for: Multi-omic Directed Discovery of Cellulosomes, Polysaccharide Utilization Loci, and Lignocellulases from an Enriched Rumen Anaerobic Consortium
Source: Appl Environ Microbiol. 2020 Sep 1;86(18):e00199-20. doi: 10.1128/AEM.00199-20 (PMC7480376; doi:10.1128/AEM.00199-20)
Supplement: Supplemental file 3 [file AEM.00199-20-sd003.xlsx]

## Sheet: Summary_All_CAZys
	Number of glycoside hydrolase (GH) families predicted in MAGs
		ERACgs assigned to class level
GH families	Total Metagenome	Clostridia	Bacilli	Erysipelotrichia	Bacteroidia	Spirochaetia	Synergistia	Deltaproteobacteria	Alphaproteobacteria
GH1	24	15	0	1	0	1	0	0	0
GH2	117	39	0	1	42	5	14	0	0
GH3	126	43	1	1	40	9	5	1	0
GH4	21	8	0	0	0	4	0	0	0
GH5	69	17	0	1	14	5	9	0	0
GH8	7	2	0	0	0	1	0	0	0
GH9	27	14	0	0	9	0	0	0	0
GH10	37	10	0	0	1	4	3	0	0
GH11	5	4	0	0	0	0	0	0	0
GH13	181	82	2	6	32	13	9	4	0
GH15	1	0	0	0	0	0	1	0	0
GH16	35	9	0	3	8	0	4	0	0
GH17	1	0	0	0	0	0	0	0	0
GH18	48	18	2	0	10	2	1	1	0
GH19	2	0	0	0	1	0	0	0	0
GH20	37	5	0	0	23	2	2	0	0
GH23	84	11	2	0	15	6	14	6	2
GH24	14	3	0	0	4	0	0	1	0
GH25	67	35	1	0	7	0	0	0	0
GH26	15	4	0	0	5	1	1	0	0
GH27	17	4	0	0	4	1	0	0	0
GH28	26	7	0	2	6	7	2	0	0
GH29	34	4	0	0	16	0	7	0	0
GH30	18	2	0	1	8	0	4	0	0
GH31	52	20	0	1	12	4	2	0	0
GH32	16	3	0	0	5	3	1	0	0
GH33	29	5	1	0	12	1	4	1	0
GH35	8	4	0	0	3	0	1	0	0
GH36	40	16	0	1	9	3	6	0	0
GH37	4	0	0	0	1	1	0	0	0
GH38	16	4	0	0	3	5	1	0	0
GH39	12	7	0	0	1	1	0	0	0
GH42	5	4	0	0	1	0	0	0	0
GH43	117	28	0	0	25	10	21	0	0
GH44	1	1	0	0	0	0	0	0	0
GH46	1	0	0	0	0	0	0	1	0
GH48	1	1	0	0	0	0	0	0	0
GH51	35	9	0	0	9	2	3	0	0
GH53	10	2	0	0	5	0	2	0	0
GH55	3	0	0	0	3	0	0	0	0
GH57	31	3	0	0	5	10	4	3	1
GH63	5	0	0	0	5	0	0	0	0
GH64	2	0	0	0	0	0	0	0	0
GH65	9	2	0	0	2	2	1	0	0
GH66	2	0	0	0	1	0	0	0	0
GH67	4	1	0	0	0	0	1	0	0
GH73	34	7	2	0	7	2	1	1	0
GH74	6	2	0	0	4	0	0	0	0
GH76	6	0	0	0	5	0	2	0	0
GH77	56	20	1	1	6	7	4	2	0
GH78	41	2	0	0	17	0	12	0	0
GH84	3	0	0	0	3	0	0	0	0
GH85	2	1	0	0	2	0	0	0	0
GH88	19	5	0	0	7	2	2	0	0
GH89	8	0	0	0	7	0	0	0	0
GH92	50	1	0	0	29	0	9	0	0
GH93	2	0	0	0	0	0	1	0	0
GH94	35	20	0	2	1	4	0	0	0
GH95	18	3	0	0	7	2	2	0	0
GH97	31	1	0	0	21	0	4	0	0
GH99	8	0	0	0	3	0	1	1	0
GH101	1	1	0	0	0	0	0	0	0
GH102	3	0	0	0	0	0	0	3	0
GH103	3	0	0	0	0	0	0	3	0
GH104	1	0	0	0	0	0	0	0	0
GH105	32	8	0	1	4	10	6	0	0
GH106	16	3	0	0	5	0	8	0	0
GH108	6	0	0	0	1	0	0	2	1
GH109	205	64	0	0	32	23	30	3	1
GH110	7	1	0	0	3	0	3	0	0
GH112	5	3	0	0	0	0	0	0	0
GH114	9	6	0	0	0	0	0	0	0
GH115	7	1	0	0	1	1	0	0	0
GH116	6	0	0	0	3	0	1	0	0
GH117	3	0	0	0	0	0	1	0	0
GH120	14	5	0	0	0	1	0	0	0
GH123	7	3	0	0	3	0	0	0	0
GH124	1	1	0	0	0	0	0	0	0
GH125	11	0	0	0	9	0	1	0	0
GH126	2	0	0	0	0	0	1	0	1
GH127	25	3	0	0	10	1	6	0	0
GH128	1	0	0	0	1	0	0	0	0
GH129	5	2	0	0	0	1	0	0	0
GH130	24	2	0	0	6	2	4	0	0
GH133	13	2	0	0	5	0	1	2	1
GH136	1	1	0	0	0	0	0	0	0
GH137	1	0	0	0	1	0	0	0	0
GH140	5	2	0	0	0	0	3	0	0
GH141	2	1	0	0	1	0	0	0	0
GH142	2	0	0	0	0	1	1	0	0
GH144	4	0	0	0	4	0	0	0	0
GH145	1	0	0	0	1	0	0	0	0
SubTotal	2158	617	12	22	556	160	227	35	7
	Number of carbohydrate-binding modules (CBM) families predicted in MAGs
		MAGs assigned to class level
CBM families	Total Metagenome	Clostridia	Bacilli	Erysipelotrichia	Bacteroidia	Spirochaetia	Synergistia	Deltaproteobacteria	Alphaproteobacteria
CBM2	5	2	0	0	0	0	0	0	0
CBM3	4	4	0	0	0	0	0	0	0
CBM4	22	9	0	0	0	2	2	0	0
CBM5	6	0	0	0	0	0	0	0	0
CBM6	33	12	0	0	2	0	1	0	0
CBM9	16	6	0	0	6	1	1	0	0
CBM11	1	0	0	0	0	0	0	0	0
CBM12	9	0	0	0	0	0	0	0	0
CBM13	20	6	0	0	2	0	1	0	0
CBM16	10	4	0	0	0	0	1	0	0
CBM20	19	0	0	1	8	2	2	0	0
CBM22	20	15	0	0	1	0	1	0	0
CBM23	4	0	0	0	0	0	0	0	0
CBM26	5	0	0	0	2	0	2	0	0
CBM30	10	4	0	0	2	0	0	0	0
CBM32	98	11	0	1	47	0	19	2	0
CBM34	19	10	1	0	0	1	0	0	0
CBM35	21	8	0	0	4	1	0	0	0
CBM36	3	3	0	0	0	0	0	0	0
CBM37	7	0	0	0	0	0	0	0	0
CBM38	3	0	0	0	2	0	1	0	0
CBM40	6	1	0	0	2	0	0	0	0
CBM41	2	1	0	1	0	0	0	0	0
CBM44	2	0	1	0	1	0	0	0	0
CBM48	66	25	2	3	13	3	5	2	0
CBM50	187	66	7	0	26	16	16	6	2
CBM51	5	0	0	0	5	0	0	0	0
CBM54	7	6	0	0	0	0	0	0	0
CBM56	5	1	0	0	1	0	0	0	0
CBM57	2	0	0	0	2	0	0	0	0
CBM59	1	0	0	0	0	0	0	0	0
CBM61	9	1	0	0	3	0	0	0	0
CBM62	15	1	0	0	4	0	8	0	0
CBM63	1	1	0	0	0	0	0	0	0
CBM65	1	1	0	0	0	0	0	0	0
CBM66	15	2	0	0	6	2	3	1	0
CBM67	29	2	0	0	15	0	10	0	0
CBM68	2	1	0	0	0	0	0	0	0
CBM69	1	0	0	0	0	0	1	0	0
CBM72	1	0	0	0	1	0	0	0	0
CBM76	1	1	0	0	0	0	0	0	0
CBM79	3	3	0	0	0	0	0	0	0
CBM80	1	1	0	0	0	0	0	0	0
SubTotal	697	208	11	6	155	28	74	11	2
	Number of cohesin domains families predicted in MAGs
		MAGs assigned to class level
Cohesins	Total Metagenome	Clostridia	Bacilli	Erysipelotrichia	Bacteroidia	Spirochaetia	Synergistia	Deltaproteobacteria	Alphaproteobacteria
cohesin	17	13	0	0	2	0	0	0	0
	Number of dockerins domains families predicted in MAGs
		MAGs assigned to class level
Dockerins	Total Metagenome	Clostridia	Bacilli	Erysipelotrichia	Bacteroidia	Spirochaetia	Synergistia	Deltaproteobacteria	Alphaproteobacteria
dockerin	159	95	0	0	56	0	0	0	0
	Number of S-layer homology (SLH) modules families predicted in MAGs
		MAGs assigned to class level
SLH	Total Metagenome	Clostridia	Bacilli	Erysipelotrichia	Bacteroidia	Spirochaetia	Synergistia	Deltaproteobacteria	Alphaproteobacteria
SLH	175	106	16	0	0	0	4	2	3
	Number of carbohydrate esterases families predicted in MAGs
		MAGs assigned to class level
CE families	Total Metagenome	Clostridia	Bacilli	Erysipelotrichia	Bacteroidia	Spirochaetia	Synergistia	Deltaproteobacteria	Alphaproteobacteria
CE1	223	71	2	2	39	14	7	1	3
CE2	27	7	1	0	3	4	0	0	0
CE3	92	31	1	0	22	2	1	3	0
CE4	148	70	9	0	11	6	6	6	2
CE6	25	3	0	0	10	1	2	0	0
CE7	21	9	0	0	3		5	0	0
CE8	8	3	0	1	1	3	0	0	0
CE9	43	17	1	0	3	5	2	0	0
CE10*	173	54	3	1	32	11	17	1	3
CE11	18	0	1	0	6	0	5	2	1
CE12	29	9	0	1	4	6	0	0	0
CE13	2	1	0	0	6	3	0	0	0
CE14	31	9	1	0	3	0	2	1	0
CE15	18	10	0		0	0	3	0	0
SubTotal	858	294	19	5	143	55	50	14	9
	Number of glycosyltransferases families (GT) predicted in MAGs
		MAGs assigned to class level
GT families	Total Metagenome	Clostridia	Bacilli	Erysipelotrichia	Bacteroidia	Spirochaetia	Synergistia	Deltaproteobacteria	Alphaproteobacteria
GT1	7	4	0	0	1	1	0	0	0
GT2	544	199	12	3	93	25	20	38	2
GT3	7	0	0	0	4	0	1	1	1
GT4	345	86	7	3	57	18	28	35	5
GT5	58	16	1	1	8	7	5	3	0
GT7	1	0	0	0	0	0	0	1	0
GT8	22	11	0	1	0	4	0	2	0
GT9	34	0	2	0	7	0	6	12	2
GT10	2	0	0	0	0	1	0	0	0
GT11	7	2	0	0	2	1	0	0	0
GT14	3	0	0	0	3	0	0	0	0
GT17	1	1	0	0	0	0	0	0	0
GT19	32	2	1	0	7	0	10	4	3
GT20	5	0	0	0	1	0	4	0	0
GT21	3	0	0	0	1	0	0	2	0
GT22	2	2	0	0	0	0	0	0	0
GT23	6	2	0	0	2	0	0	0	0
GT25	3	0	1	0	2	0	0	0	0
GT26	26	8	2	0	2	2	4	1	1
GT27	25	7	0	0	6	0	1	1	0
GT28	86	32	4	1	6	7	8	6	1
GT30	13	0	1	0	5	0	3	2	1
GT32	28	4	0	0	7	6	1		1
GT35	54	24	1	1	4	4	4	4	1
GT39	12	7	0	0	0	0	1	0	0
GT41	2	1	0	0	0	0	0	0	0
GT45	1	0	0	0	0	0	0	0	0
GT46	3	2	0	0	0	0	0	0	0
GT51	74	27	3	0	15	4	8	5	2
GT56	2	0	1	0	1	0	0	0	0
GT66	2	0	0	0	0	0	0	2	0
GT70	1	0	0	0	0	0	0	0	0
GT71	1	0	0	0	0	0	1	0	0
GT73	2	2	0	0	0	0	0	0	0
GT76	1	1	0	0	0	0	0	0	0
GT80	1	0	0	0	1	0	0	0	0
GT81	5	2	0	0	0	0	0	0	0
GT83	23	4	2	0	5	0	2	5	0
GT84	6	6	0	0	0	0	0	0	0
GT87	1	0	0	0	1	0	0	0	0
GT90	1	0	0	0	1	0	0	0	0
GT92	1	0	0	0	0	0	0	0	0
GT94	4	0	0	0	2	0	0	0	0
GT101	3	0	0	0	1	2	0	0	0
GT104	2	0	0	0	0	2	0	0	0
SubTotal	1457	452	38	10	245	84	107	124	20
	Number of auxiliary activities (AA) families predicted in MAGs
		MAGs assigned to class level
AA families	Total Metagenome	Clostridia	Bacilli	Erysipelotrichia	Bacteroidia	Spirochaetia	Synergistia	Deltaproteobacteria	Alphaproteobacteria
AA2	6	2	0	0	0	0	0	0	0
AA3	17	9	0	0	0	1	0	0	0
AA4	11	5	2	0	0	1	0	5	0
AA6	136	39	7	0	10	11	6	8	2
AA7	6	5	0	0	0	1	0	0	0
SubTotal	176	60	9	0	10	14	6	13	2
	Number of polysaccharide lyases (PL) families predicted in MAGs
		MAGs assigned to class level
PL families	Total Metagenome	Clostridia	Bacilli	Erysipelotrichia	Bacteroidia	Spirochaetia	Synergistia	Deltaproteobacteria	Alphaproteobacteria
PL1	11	3	1	0	1	1	1	0	0
PL5	1	0	0	0	1	0	0	0	0
PL8	7	1	0	0	4	0	1	0	0
PL9	6	3	0	1	0	3	1	0	0
PL11	5	2	0	0	0	2	0	0	0
PL12	18	5	0	0	4	2	2	0	0
PL13	1	0	0	0	1	0	0	0	0
PL15	2	0	0	0	2	0	0	0	0
PL17	1	1	0	0	0	0	0	0	0
PL22	14	0	0	0	6	4	2	2	0
PL25	2	0	0	0	1	0	1	0	0
PL27	1	0	0	0	0	0	1	0	0
SubTotal	69	15	1	1	20	12	9	2	0
MAGs, metagenome-assembly genomes
* According to Cazy database sequences assingned to CE10 "the vast majority (if not all) of the members of this family are esterases acting on non-carbohydrate substrates, the information on this page as been withdrawn." We reported the family, however, we did not considered among the families involved in biomass degradation.
