# Supplementary material for: Multi-omic Directed Discovery of Cellulosomes, Polysaccharide Utilization Loci, and Lignocellulases from an Enriched Rumen Anaerobic Consortium
Source: Appl Environ Microbiol. 2020 Sep 1;86(18):e00199-20. doi: 10.1128/AEM.00199-20 (PMC7480376; doi:10.1128/AEM.00199-20)
Supplement: Supplemental file 4 [file AEM.00199-20-sd004.xlsx]

## Sheet: Sheet1
ERACg:Class level predicted	PUL	Gene start	Gene end	Genes predicted
19: Prevotella	PUL_1	333	338	GH127-GH43-HP-GH127-susC-susD
	PUL_2	358	359	susC-susD
	PUL_3	366	367	GH29-susC-susD
	PUL_4	458	466	susC-susD-susC-susD-HP-GH16-GH2-GH3-CE6
	PUL_5	599	604	GH43-GH13-SusE-SusE-susD-susC
	PUL_6	821	827	GH13-SusD-SusC-GH43-non_PUL-SusD-SusC
	PUL_7	831	832	SusD-SusC
	PUL_8	840	844	susC-susD-HP-GH16-GH3
	PUL_9	1113	1115	GH20-susC-susD
	PUL_10	1386	1395	GH43-MFS-HP-GH92-HP-non_PUL-GH18-susD-susC
30:Porphyromonadaceae	PUL_1	167	169	susD-susC-susC
	PUL_2	305	306	susC-susD
	PUL_3	315	316	susC-susD
	PUL_4	333	334	susD-susC
	PUL_5	344	345	susD-susC
	PUL_6	416	417	susC-susD
	PUL_7	506	507	susD-susC
	PUL_8	529	532	GH92-non_PUL-susC-susD
	PUL_9	542	552	GH127-non_PUL-susC-susD-HP-non_PUL-HP-susD-susC-non_PUL-Peptidase
	PUL_10	602	606	GH106-HP-non_PUL-susC-susD
	PUL_11	611	613	Peptidase-susD-susC
	PUL_12	658	665	AraC-Mar-non_PUL-susC-susD-HP-GH43
	PUL_13	762	768	susC-susD-non_PUL-GH36-GH36-GH78-GH5
	PUL_14	807	810	GH30-susD-susC-Peptidase
	PUL_15	911	912	susC-susD
	PUL_16	996	997	susD-susC
	PUL_17	1129	1131	susD-susC-GH99
	PUL_18	1182	1184	GH106-susD-susC
	PUL_19	1280	1287	GH20-non_PUL-GH28-HP-susC-susD-susC-susD
	PUL_20	1295	1299	GH92-susC-susD-GH92-GH92
	PUL_21	1318	1319	susD-susC
	PUL_22	1380	1384	GH99-non_PUL-susD-susC-susD
	PUL_23	1559	1560	susD-susC-GH76
	PUL_24	1741	1742	susD-susC
	PUL_25	1801	1802	susC-susD
	PUL_26	1831	1832	susD-susC
	PUL_27	1875	1876	susC-susD
35:Bacteroides	PUL_1	25	26	susC-susD
	PUL_2	98	99	susC-susD
	PUL_3	405	407	GH36-susC-susD
	PUL_4	493	500	susC-susD-susE-GH13-GH13-GH13-Peptidase
	PUL_5	964	966	susC-susD-Peptidase
	PUL_6	1011	1012	susD-susC
	PUL_7	1023	1024	susC-susD
	PUL_8	1040	1052	GH5-susC-susD-HP-HP-GH5-GH26-GH103-GH31-CE6-GH3-non_PUL-MFS
	PUL_9	1126	1127	susC-susD
	PUL_10	1188	1193	susD-susC-susC-susD-susC-susD
	PUL_11	1270	1277	susD-susC-PL22-GH105-CE12-GH28-LacI-GH43
	PUL_12	1963	1972	GH18-HP-HP-susD-susC-susD-susC-GH18-non_PUL-GH2
37: Bacteroides	PUL_1	50	51	susC-susD
	PUL_2	55	56	susD-susC
	PUL_3	71	74	susC-susD-HP-GH5
	PUL_4	98	99	susC-susD
	PUL_5	128	130	susC-susD-susD-CE3
	PUL_6	176	184	susC-susD-GH16-HP-susD-susC-susD-susC
	PUL_7	236	237	susD-susC
	PUL_8	247	249	GH18-susD-susC
	PUL_9	438	437	susD-susC-HP-TR-TR- GH95-GH20-GH110
	PUL_10	467	470	Peptidase-non_PUL-susD-susC
	PUL_11	560	561	susD-susC
	PUL_12	575	576	susD-susC
	PUL_13	679	681	GH88-susD-susC
	PUL_14	706	708	susC-susD-GH18
	PUL_15	731	736	GH13-susD-susC-GH97-GH13
	PUL_16	750	751	susC-susD
	PUL_17	800	801	susC-susD-non_PUL-GH16
	PUL_18	1042	1043	susD-susC
	PUL_19	1099	1103	susC-susD-GH18-HP-GH18
	PUL_20	1110	1112	susC-susD- Peptidase
	PUL_21	1121	1122	susD-susC
	PUL_22	1134	1141	susC-susD-HP-HP-GH2-GH63-susC-susD
	PUL_23	1145	1146	susD-susC
	PUL_24	1154	1155	susC-susD
	PUL_25	1263	1264	susD-susC
	PUL_26	1272	1273	susC-susD-HP-GH16-GH3
	PUL_27	1328	1332	GH109-non_PUL-non_PUL-susC-susD
	PUL_28	1500	1501	susC-susD-HP-Peptidase
	PUL_29	1507	1512	susC-susD-susC-susD-susD-susC
	PUL_30	1574	1575	susC-susD
	PUL_31	1587	1585	susC-susD-Peptidase
	PUL_32	1595	1596	susD-susC
	PUL_33	1679	1680	susC-susD-GH29
	PUL_34	1950	1951	susD-susC
	PUL_35	2051	2053	GH18-susD-susC
	PUL_36	2288	2289	susD-susC
	PUL_37	2291	2292	susC-susD
	PUL_38	2533	2534	susC-susD
	PUL_39	2623	2626	susD-susC-susD-susC
43:Bacteroides	PUL_1	93	96	ABC- HP-susD-susC
	PUL_2	141	146	GH3-GH2-GH16-HP-susD-susC
	PUL_3	328	329	susD-susC
	PUL_4	449	452	susD-susC-HP-GH18
	PUL_5	499	506	GH2-non_PUL-CE10-susC-susD-GH3-CE10-CE1
	PUL_6	512	516	CE15-non_PUL-susD-susC
	PUL_7	531	539	GH13-GH13-susE-susD-susC-GH2-GH53-non_PUL-GH65
	PUL_8	581	590	MFS-GH32-GH32-HP-GH32-GH32-susD-susC-non_PUL-peptidase
	PUL_9	666	667	susD-susC
	PUL_10	819	824	GH97-GH31-non_PUL-susE-susD-susC
	PUL_11	1076	1083	susC-susD-HP-HP-HP-GH76-HP-GH38
	PUL_12	1098	1112	GH2-non_PUL-GH97-GH38-GH127-GH76-GH125-susC-susD-susE-GH76-GH92-GH78-GH3-GH31
	PUL_13	1131	1141	susC-susDGH2-non_PUL-susC-susD-GH43-GH43-GH43-GH43-GH78
	PUL_14	1177	1184	GH2-GH38-GH2-GH55-HP-HP-susD-susC-GH2
	PUL_15	1198	1199	susD-susC
	PUL_16	1215	1218	susC-susD-GH137-GH127
	PUL_17	1256	1257	susC-susD
	PUL_18	1448	1452	GH55-GH55-HP-susD-susC
	PUL_19	1508	1510	susD-susC-susC-GH38
	PUL_20	1517	1518	susC-susD-HP-GH92
	PUL_21	1549	1556	GH97-GH13-HP-susD-susC-HP-GH9
	PUL_22	1559	1561	susD-susC-GH18
	PUL_23	1600	1607	susC-susD-non_PUL-non_PUL-non_PUL-GH63-GH125-GH20
	PUL_24	1630	1631	susD-susC
	PUL_25	1703	1704	susC-susD
	PUL_26	1726	1730	GH3-CE1-HP-susD-susC
	PUL_27	1740	1753	GH2-non_PUL-non_PUL-susC-susD-non_PUL-GH5-GH97-GH2-GH42-GH2-GH29-GH31-GH43
	PUL_28	1760	1767	susD-susC-GH43-HP-GH3-susC-susD-GH3
	PUL_29	1778	1781	GH9-non_PUL-Peptidase-susD-susC
	PUL_30	1818	1824	susC-susD-non_PUL-GH2-HP-HP-GH2
	PUL_31	1857	1867	GH95-GH3-GH2-GH31-non_PUL-GH5-GH43-HP-HP-GH63-susD-susC
	PUL_32	1879	1880	susC-susD
	PUL_33	1892	1899	GH3-GH3-CE1-CE1-CE1-GH3-susD-susC
	PUL_34	1929	1934	susC-susD-GH43-non_PUL-non_PUL-GH35
	PUL_35	2062	2063	susC-susD
	PUL_36	2225	2231	susD-susC-HP-GH97-GH27-non_PUL-GH27
	PUL_37	2233	2234	susD-susC
	PUL_38	2293	2301	susD-susC-GH31-non_PUL-GH9-GH30-non_PUL-GH9
	PUL_39	2535	2543	GH5-HP-susC-susD-non_PUL-non_PUL-GH26-susC-susD
	PUL_40	2616	2617	susD-susC
	PUL_41	2668	2669	susD-susC
	PUL_42	2776	2777	susD-susC
	PUL_43	2880	2883	GH2-non_PUL-susD-susC
	PUL_44	2904	2905	susD-susC
	PUL_45	2908	2912	susD-susC-non_PUL-susC-susD
	PUL_46	2916	2917	susC-susD
	PUL_47	2983	2986	susD-susC-GH2-GH3
	PUL_48	3024	3025	susD-susC
	PUL_49	3035	3036	susC-susD
	PUL_50	3063	3067	GH13-HP-GH92-susD-susC
55: Prevotella	PUL_1	13	14	susC-susD
	PUL_2	138	139	susC-susD
	PUL_3	384	385	susD-susC
	PUL_4	401	403	CE1-susC-susD
	PUL_5	467	471	GH9-GH18-HP-susD-susC
	PUL_6	709	710	susD-susC
	PUL_7	725	726	susD-susC
	PUL_8	815	816	susD-susC
	PUL_9	929	930	susC-susD
	PUL_10	1104	1105	susD-susC
	PUL_11	1136	1137	susD-susC
	PUL_12	1768	1769	susC-susD
	PUL_13	1879	1880	susD-susC
56: Prevotella	PUL_1	374	375	susD-susC
	PUL_2	377	380	susD-susC-HP-GH2
	PUL_3	500	501	susD-susC
ERACgs = enriched rumen anaerobic consortium genomes
GH(X)= Glycoside Hydrolase; X= GH family number
PL(X) = Polysaccharide Lyases, X= PL family number
CE(X) = Carbohydrate Esterases, CE family number
non_PUL - genes that do not encode PUL components were market with 'non-PUL genes'
HP = Hypothetical protein
MFS = Major facilitator family transporte
ABC = ATP-binding cassette transporter
TR= transcriptional regulator
Regulators = AraC, LacI, or HTCS, ECF, Gntr, Anti-sigma
