# Supplementary material for: Multi-omic Directed Discovery of Cellulosomes, Polysaccharide Utilization Loci, and Lignocellulases from an Enriched Rumen Anaerobic Consortium
Source: Appl Environ Microbiol. 2020 Sep 1;86(18):e00199-20. doi: 10.1128/AEM.00199-20 (PMC7480376; doi:10.1128/AEM.00199-20)
Supplement: Supplemental file 5 [file AEM.00199-20-sd005.xlsx]

## Sheet: Add_ AnaeCons_allDataset
The complete proteins identified by LC MS/MS of the sample taken from ERACgs grown on sugarcane bagasse.
ERACgs	Protein_ID	Annotation	Molecular Weight	Total Spectrum Count
ERACg_01	k141_21524_21	Hypothetical protein	53 kDa	2
ERACg_01	k141_43325_22	Hypothetical protein	82 kDa	2
ERACg_02	k141_9218_30	Multiple sugar-binding protein precursor	46 kDa	1
ERACg_02	k141_23338_1	Orotidine 5'-phosphate decarboxylase	33 kDa	1
ERACg_02	k141_68259_109	Putative 3-hydroxybutyryl-CoA dehydrogenase	31 kDa	3
ERACg_02	k141_98295_20	Maltose-binding periplasmic proteins/domains	51 kDa	2
ERACg_02	k141_104840_90	Glutamine-binding periplasmic protein precursor	28 kDa	1
ERACg_03	k141_60424_2	D-3-phosphoglycerate dehydrogenase	34 kDa	2
ERACg_03	k141_25476_32	Putative ABC transporter arginine-binding protein 2 precursor	30 kDa	1
ERACg_03	k141_31886_72	Acyl-CoA dehydrogenase	42 kDa	3
ERACg_03	k141_31886_73	Putative 3-hydroxybutyryl-CoA dehydrogenase	29 kDa	1
ERACg_03	k141_60424_173	LamB/YcsF family protein	27 kDa	2
ERACg_03	k141_60424_249	A-type flagellin	42 kDa	1
ERACg_03	k141_60424_430	Cyclodextrin-binding protein precursor	49 kDa	1
ERACg_03	k141_76606_373	Purine nucleoside receptor A	39 kDa	1
ERACg_03	k141_78854_333	Sulfate starvation-induced protein 7	31 kDa	1
ERACg_03	k141_78854_338	Glutaconyl-CoA decarboxylase subunit alpha	64 kDa	2
ERACg_03	k141_78854_339	Glutaconate CoA-transferase subunit B	30 kDa	2
ERACg_03	k141_78854_340	Glutaconate CoA-transferase subunit A	35 kDa	1
ERACg_03	k141_78854_354	TRAP transporter solute receptor, TAXI family	35 kDa	4
ERACg_03	k141_78854_355	NAD-specific glutamate dehydrogenase	49 kDa	7
ERACg_03	k141_78854_375	Desulfoferrodoxin	14 kDa	1
ERACg_03	k141_80342_28	Sulfate starvation-induced protein 7	29 kDa	3
ERACg_03	k141_80342_35	Putative ABC transporter substrate-binding protein YesO	47 kDa	2
ERACg_03	k141_80342_100	Dipeptide-binding protein DppE precursor	60 kDa	1
ERACg_03	k141_102340_161	Maltose-binding periplasmic proteins/domains	51 kDa	2
ERACg_03	k141_102340_314	Hypothetical protein	19 kDa	1
ERACg_04	k141_28376_1	Glycoside hydrolase family 18	40 kDa	1
ERACg_04	k141_57666_1	Formate acetyltransferase	84 kDa	3
ERACg_08	k141_40125_115	Flagellin	57 kDa	1
ERACg_09	k141_34497_7	Lipoprotein LplA	61 kDa	1
ERACg_09	k141_47308_24	Hypothetical protein	42 kDa	2
ERACg_11	k141_3529_5	Hypothetical protein	22 kDa	2
ERACg_11	k141_73588_135	Enolase	46 kDa	1
ERACg_11	k141_98985_83	Maltose-binding periplasmic proteins/domains	57 kDa	4
ERACg_11	k141_98985_237	Multiple sugar-binding protein precursor	48 kDa	2
ERACg_12	k141_83462_1	Methenyltetrahydrofolate cyclohydrolase	19 kDa	2
ERACg_12	k141_24118_121	Hexagonal wall protein	94 kDa	11
ERACg_12	k141_26614_21	Methylaspartate ammonia-lyase	46 kDa	2
ERACg_12	k141_45346_34	Hypothetical protein	51 kDa	2
ERACg_12	k141_65633_108	NAD-specific glutamate dehydrogenase	50 kDa	3
ERACg_13	k141_38039_2	L-lysine 2,3-aminomutase	47 kDa	5
ERACg_13	k141_86194_42	S-layer protein	98 kDa	1
ERACg_14	k141_69393_18	Hypothetical protein	45 kDa	2
ERACg_14	k141_97358_3	Putative succinyl-diaminopimelate desuccinylase	45 kDa	2
ERACg_15	k141_52385_2	NADH peroxidase	20 kDa	4
ERACg_16	k141_102530_67	D-lysine 5,6-aminomutase alpha subunit	57 kDa	1
ERACg_19	k141_20716_102	Hypothetical protein	42 kDa	1
ERACg_19	k141_54253_50	Hypothetical protein	132 kDa	3
ERACg_19	k141_78303_22	Hypothetical protein	42 kDa	3
ERACg_23	k141_89628_1	D-ornithine 4,5-aminomutase subunit beta	42 kDa	3
ERACg_23	k141_415_4	Flagellin	31 kDa	1
ERACg_23	k141_88248_1	Aspartate aminotransferase	46 kDa	8
ERACg_23	k141_58541_1	Na(+)-translocating ATPase gamma chain	15 kDa	2
ERACg_23	k141_8860_1	Carbon monoxide dehydrogenase 1	45 kDa	12
ERACg_23	k141_13571_4	Carbon monoxide dehydrogenase/acetyl-CoA synthase subunit alpha	77 kDa	9
ERACg_23	k141_15669_2	6,7-dimethyl-8-ribityllumazine synthase	17 kDa	1
ERACg_23	k141_24859_1	Ornithine carbamoyltransferase	37 kDa	14
ERACg_23	k141_28551_1	PTS system N,N'-diacetylchitobiose-specific EIIC component	47 kDa	1
ERACg_23	k141_36089_2	Corrinoid ABC transporter substrate-binding protein	37 kDa	8
ERACg_23	k141_48395_1	2-oxoisovalerate dehydrogenase subunit beta	35 kDa	2
ERACg_23	k141_54432_2	putative endopeptidase p60 precursor	43 kDa	2
ERACg_23	k141_65224_1	Oligopeptide-binding protein AppA precursor	59 kDa	4
ERACg_23	k141_74935_2	Carbon monoxide dehydrogenase/acetyl-CoA synthase subunit alpha	77 kDa	19
ERACg_23	k141_75001_2	4-hydroxy-tetrahydrodipicolinate synthase	32 kDa	2
ERACg_23	k141_78545_1	Histidine ammonia-lyase	57 kDa	8
ERACg_23	k141_79170_1	Enolase	38 kDa	6
ERACg_23	k141_80962_2	Formate dehydrogenase H	63 kDa	1
ERACg_23	k141_90298_6	Putative 3-hydroxybutyryl-CoA dehydrogenase	30 kDa	1
ERACg_23	k141_90629_3	2-oxoglutarate oxidoreductase subunit KorA	39 kDa	3
ERACg_23	k141_96075_4	Flagellin	28 kDa	17
ERACg_25	k141_18211_85	Thermophilic glucose-6-phosphate isomerase	17 kDa	1
ERACg_25	k141_34464_40	Aspartate aminotransferase	45 kDa	2
ERACg_25	k141_34464_107	(R)-2-hydroxyglutaryl-CoA dehydratase subunit beta	42 kDa	4
ERACg_25	k141_34464_108	Acetate CoA-transferase YdiF	56 kDa	3
ERACg_25	k141_65756_25	NAD-specific glutamate dehydrogenase	49 kDa	9
ERACg_25	k141_65756_2	Acyl-CoA dehydrogenase	41 kDa	5
ERACg_25	k141_65756_84	D-lactate dehydrogenase	35 kDa	4
ERACg_25	k141_76135_16	D-ribose-binding periplasmic protein precursor	34 kDa	1
ERACg_25	k141_76135_65	4 Purine nucleoside receptor A	40 kDa	2
ERACg_25	k141_22002_4	Putative zinc transport system zinc-binding lipoprotein AdcA precursor	39 kDa	1
ERACg_25	k141_76135_148	Neu5Ac-binding protein	39 kDa	1
ERACg_25	k141_13074_1	Pyruvate kinase	58 kDa	3
ERACg_25	k141_96296_20	3-aminobutyryl-CoA deaminase	16 kDa	2
ERACg_26	k141_103153_1	Purine nucleoside receptor A	39 kDa	2
ERACg_26	k141_43551_2	DNA mismatch repair protein MutL	28 kDa	1
ERACg_30	k141_35991_4	Major fimbrial subunit protein (FimA)	27 kDa	2
ERACg_30	k141_57528_4	Pyridoxal biosynthesis lyase PdxS	32 kDa	1
ERACg_31	k141_25753_27	Multiple sugar-binding periplasmic receptor ChvE precursor	39 kDa	2
ERACg_31	k141_25753_35	Phosphoserine aminotransferase	41 kDa	1
ERACg_31	k141_25753_43	Glucose-6-phosphate isomerase	57 kDa	2
ERACg_31	k141_25753_272	Malonyl CoA-acyl carrier protein transacylase	33 kDa	1
ERACg_31	k141_25753_298	Hypothetical protein	29 kDa	1
ERACg_31	k141_30841_90	Pyrroline-5-carboxylate reductase	28 kDa	1
ERACg_31	k141_37155_60	Hypothetical protein	29 kDa	1
ERACg_31	k141_37736_11	V-type ATP synthase subunit K	15 kDa	1
ERACg_31	k141_61722_21	Hypothetical protein	66 kDa	3
ERACg_31	k141_67339_87	Nucleoside diphosphate kinase	16 kDa	1
ERACg_31	k141_67339_139	3-Ketol-acid reductoisomerase	54 kDa	1
ERACg_31	k141_67339_161	Hypothetical protein	50 kDa	23
ERACg_31	k141_67339_181	Formate acetyltransferase	86 kDa	10
ERACg_31	k141_67339_200	Phosphoenolpyruvate carboxykinase [GTP]	68 kDa	6
ERACg_31	k141_70553_55	Pyrimidine-nucleoside phosphorylase	50 kDa	1
ERACg_31	k141_72752_13	Hypothetical protein	391 kDa	3
ERACg_31	k141_72752_14	Hypothetical protein	371 kDa	2
ERACg_31	k141_74160_53	Glyceraldehyde-3-phosphate dehydrogenase	38 kDa	2
ERACg_31	k141_90269_235	50S ribosomal protein L15	17 kDa	1
ERACg_31	k141_90269_237	30S ribosomal protein S5	18 kDa	1
ERACg_31	k141_96017_37	Flagellin subunit protein B2	31 kDa	3
ERACg_31	k141_96017_126	FeS cluster assembly scaffold protein NifU	25 kDa	2
ERACg_31	k141_96017_204	Hypothetical protein	42 kDa	1
ERACg_31	k141_100403_4	Hypothetical protein	16 kDa	1
ERACg_31	k141_100403_6	Pyruvate, phosphate dikinase	101 kDa	1
ERACg_31	k141_100403_11	Putative lipoprotein	23 kDa	1
ERACg_31	k141_100403_15	Hypothetical protein	36 kDa	1
ERACg_31	k141_100403_17	L-fucose isomerase	55 kDa	2
ERACg_32	k141_6148_10	Endoglucanase A precursor	75 kDa	14
ERACg_32	k141_29589_121	Nitric oxide reductase NADH:FprA oxidoreductase	22 kDa	2
ERACg_32	k141_29589_131	Hypothetical protein	82 kDa	1
ERACg_32	k141_37912_82	Multiple sugar-binding protein precursor	48 kDa	8
ERACg_32	k141_37912_251	Hypothetical protein	13 kDa	1
ERACg_32	k141_37912_336	NAD(P)-specific glutamate dehydrogenase	49 kDa	4
ERACg_32	k141_54262_87	Fructose-bisphosphate aldolase	35 kDa	2
ERACg_32	k141_24052_3	Desulfoferrodoxin	14 kDa	1
ERACg_32	k141_54262_402	Maltose-binding periplasmic proteins/domains	48 kDa	4
ERACg_32	k141_57003_13	Leucine-, isoleucine-, valine-, threonine-, and alanine-binding protein precursor	41 kDa	1
ERACg_32	k141_59735_79	Maltose-binding periplasmic proteins/domains	56 kDa	1
ERACg_32	k141_8890_8	Gramicidin S synthase II	51 kDa	2
ERACg_32	k141_75073_24	Maltose-binding periplasmic proteins/domains	54 kDa	1
ERACg_32	k141_77567_81	Nickel ABC transporter, nickel/metallophore periplasmic binding protein	83 kDa	9
ERACg_32	k141_84855_24	Hypothetical protein	23 kDa	2
ERACg_32	k141_91965_132	PIII-type proteinase precursor	177 kDa	1
ERACg_32	k141_90405_9	Hypothetical protein	221 kDa	7
ERACg_34	k141_70693_26	NAD(P)-specific glutamate dehydrogenase	49 kDa	2
ERACg_35	k141_26123_16	NADH peroxidase	20 kDa	1
ERACg_38	k141_65768_1	Rod shape-determining protein MreB	42 kDa	3
ERACg_41	k141_69207_1	Elongation factor Tu	50 kDa	1
ERACg_41	k141_5464_1	High temperature protein G	83 kDa	1
ERACg_41	k141_54399_118	Outer membrane protein alpha precursor	45 kDa	2
ERACg_42	k141_8625_1	Cohesin domain protein	195 kDa	10
ERACg_42	k141_8625_3	Cohesin domain protein	35 kDa	5
ERACg_42	k141_8625_34	Endoglucanase A precursor	78 kDa	3
ERACg_42	k141_8625_42	Hypothetical protein	9 kDa	1
ERACg_42	k141_8625_71	GH5_1	67 kDa	7
ERACg_42	k141_8625_72	GH5_1	81 kDa	17
ERACg_42	k141_8792_29	Hypothetical protein	14 kDa	1
ERACg_42	k141_13807_1	Putative scaffoldin	29 kDa	19
ERACg_42	k141_13807_5	Phosphoenolpyruvate carboxykinase [GTP]	67 kDa	6
ERACg_42	k141_18266_2	Ornithine carbamoyltransferase	34 kDa	3
ERACg_42	k141_18266_17	NADP-dependent malic enzyme	42 kDa	2
ERACg_42	k141_22487_66	Hypothetical protein	63 kDa	2
ERACg_42	k141_22487_74	NAD(P)-specific glutamate dehydrogenase	49 kDa	9
ERACg_42	k141_22487_78	Cysteine synthase	32 kDa	1
ERACg_42	k141_22487_82	Formate acetyltransferase	79 kDa	5
ERACg_42	k141_22487_86	CotH protein	99 kDa	17
ERACg_42	k141_22487_116	Mannan endo-1,4-beta-mannosidase	76 kDa	14
ERACg_42	k141_22487_138	4-hydroxy-tetrahydrodipicolinate synthase	32 kDa	3
ERACg_42	k141_22487_139	Aspartate-semialdehyde dehydrogenase	40 kDa	3
ERACg_42	k141_22487_151	Endo-1,4-beta-xylanase A precursor	103 kDa	3
ERACg_42	k141_25009_13	Hypothetical protein	74 kDa	5
ERACg_42	k141_25009_43	Glucuronoarabinoxylan endo-1,4-beta-xylanase; Feruloyl esterase	107 kDa	11
ERACg_42	k141_29608_9	Hypothetical protein	207 kDa	11
ERACg_42	k141_22002_11	Arabinan endo-1,5-alpha-L-arabinosidase	101 kDa	12
ERACg_42	k141_30387_8	Endo-1,4-beta-xylanase Y precursor	123 kDa	9
ERACg_42	k141_30770_14	Hypothetical protein	56 kDa	1
ERACg_42	k141_30770_58	Cellobiose phosphorylase	90 kDa	9
ERACg_42	k141_30770_64	Pyruvate-flavodoxin oxidoreductase	129 kDa	6
ERACg_42	k141_30770_69	Translocation protein TolB	45 kDa	1
ERACg_42	k141_30776_3	Hypothetical protein	111 kDa	14
ERACg_42	k141_30776_14	Endoglucanase 1 precursor	88 kDa	14
ERACg_42	k141_30776_20	Macrophage migration inhibitory factor (MIF)	12 kDa	1
ERACg_42	k141_30776_88	Hypothetical protein	32 kDa	9
ERACg_42	k141_30776_92	Hypothetical protein	368 kDa	6
ERACg_42	k141_30776_96	Endoglucanase A precursor	101 kDa	7
ERACg_42	k141_31212_1	Hypothetical protein	6 kDa	2
ERACg_42	k141_31212_18	Cellulose 1,4-beta-cellobiosidase precursor	92 kDa	2
ERACg_42	k141_31212_21	Endo-1,4-beta-xylanase; Non-reducing end alpha-L-arabinofuranosidase	143 kDa	37
ERACg_42	k141_31212_26	Hypothetical protein	35 kDa	7
ERACg_42	k141_31212_54	Hypothetical protein	82 kDa	4
ERACg_42	k141_32425_25	Bifunctional purine biosynthesis protein PurH	44 kDa	5
ERACg_42	k141_32425_49	Hypothetical protein	120 kDa	9
ERACg_42	k141_32425_50	Hypothetical protein	18 kDa	1
ERACg_42	k141_32425_51	Hypothetical protein	46 kDa	2
ERACg_42	k141_32425_55	Serogroup C1	21 kDa	10
ERACg_42	k141_32425_57	Putative major pilin subunit	22 kDa	1
ERACg_42	k141_35386_14	Xyloglucan-specific endo-beta-1,4-glucanase	108 kDa	11
ERACg_42	k141_35386_28	dTDP-4-dehydrorhamnose 3,5-epimerase	23 kDa	1
ERACg_42	k141_37473_4	Endoglucanase 1 precursor	106 kDa	8
ERACg_42	k141_37473_50	Polyribonucleotide nucleotidyltransferase	77 kDa	1
ERACg_42	k141_42233_1	Hypothetical protein	6 kDa	49
ERACg_42	k141_42233_24	S-adenosylmethionine synthase	43 kDa	1
ERACg_42	k141_42233_27	Putative esterase	108 kDa	2
ERACg_42	k141_46388_24	LRR_5 – Dockerin_I	77 kDa	19
ERACg_42	k141_46388_28	Cobaltochelatase subunit	146 kDa	2
ERACg_42	k141_46388_36	Glutamine synthetase	78 kDa	2
ERACg_42	k141_46388_41	2,3-bisphosphoglycerate-independent phosphoglycerate mutase	55 kDa	5
ERACg_42	k141_46388_43	Triosephosphate isomerase	28 kDa	1
ERACg_42	k141_46388_97	Hypothetical protein	15 kDa	1
ERACg_42	k141_46388_98	Glucose-6-phosphate isomerase	49 kDa	6
ERACg_42	k141_46388_187	Ribosome-releasing factor	21 kDa	1
ERACg_42	k141_46388_192	2-aminoethylphosphonate--pyruvate transaminase	43 kDa	2
ERACg_42	k141_46388_213	Inorganic pyrophosphatase	20 kDa	1
ERACg_42	k141_46388_215	Hypothetical protein	60 kDa	4
ERACg_42	k141_53444_17	Hypothetical protein	43 kDa	3
ERACg_42	k141_53444_23	Endoglucanase 1 precursor	80 kDa	39
ERACg_42	k141_53444_24	Endo-1,4-beta-xylanase Y precursor	73 kDa	3
ERACg_42	k141_53444_32	Hypothetical protein	24 kDa	1
ERACg_42	k141_53444_33	Inosine-5'-monophosphate dehydrogenase	52 kDa	2
ERACg_42	k141_53444_38	Shikimate dehydrogenase	30 kDa	2
ERACg_42	k141_53444_39	Malonyl CoA-acyl carrier protein transacylase	39 kDa	2
ERACg_42	k141_53444_56	2-oxoglutarate oxidoreductase subunit KorA	38 kDa	1
ERACg_42	k141_53444_58	ADH-dependent phenylglyoxylate dehydrogenase subunit gamma	19 kDa	1
ERACg_42	k141_53444_61	Cellobiose phosphorylase	93 kDa	12
ERACg_42	k141_53444_66	Aldose 1-epimerase	39 kDa	3
ERACg_42	k141_53444_90	Xyloglucanase Xgh74A precursor	98 kDa	12
ERACg_42	k141_53444_96	Pyruvate, phosphate dikinase	96 kDa	8
ERACg_42	k141_53444_98	Nitrogenase cofactor biosynthesis protein NifB	26 kDa	3
ERACg_42	k141_54811_18	CCR4-NOT transcriptional regulation complex, NOT5 subunit	92 kDa	4
ERACg_42	k141_54811_21	Vegetative protein 19	77 kDa	1
ERACg_42	k141_57118_32	GDP-mannose 4,6-dehydratase	39 kDa	3
ERACg_42	k141_57118_60	Endoglucanase A precursor	83 kDa	69
ERACg_42	k141_57118_70	Adenylosuccinate lyase	54 kDa	1
ERACg_42	k141_57118_74	Nucleoid-associated protein	12 kDa	3
ERACg_42	k141_57118_83	Hypothetical protein	68 kDa	1
ERACg_42	k141_57118_95	Putative peptidyl-prolyl cis-trans isomerase	33 kDa	1
ERACg_42	k141_57118_120	Lectin C-type domain protein	138 kDa	11
ERACg_42	k141_57118_129	X-X-X-Leu-X-X-Gly heptad repeats	90 kDa	5
ERACg_42	k141_21882_2	Hypothetical protein	18 kDa	2
ERACg_42	k141_57118_189	Threonine--tRNA ligase 1	74 kDa	2
ERACg_42	k141_57118_229	30S ribosomal protein S8	14 kDa	1
ERACg_42	k141_57118_236	Adenylate kinase	23 kDa	1
ERACg_42	k141_57118_256	Stress protein H5	57 kDa	1
ERACg_42	k141_62976_4	Hypothetical protein	43 kDa	6
ERACg_42	k141_62976_29	HIT-like protein	13 kDa	4
ERACg_42	k141_62976_57	Hypothetical protein	53 kDa	100
ERACg_42	k141_62976_91	Orotidine 5'-phosphate decarboxylase	34 kDa	2
ERACg_42	k141_62976_97	Mannan endo-1,4-beta-mannosidase	70 kDa	1
ERACg_42	k141_62976_98	Endoglucanase 1 precursor	97 kDa	8
ERACg_42	k141_63254_20	Hypothetical protein	14 kDa	4
ERACg_42	k141_63254_21	Hypothetical protein	14 kDa	2
ERACg_42	k141_63254_30	Endo-1,4-beta-xylanase Z precursor	107 kDa	1
ERACg_42	k141_64737_1	GMP synthase [glutamine-hydrolyzing]	58 kDa	2
ERACg_42	k141_64737_3	Phosphoserine aminotransferase	40 kDa	3
ERACg_42	k141_71182_2	Acetyl-coenzyme A synthetase	63 kDa	2
ERACg_42	k141_71182_42	Endoglucanase E precursor	66 kDa	1
ERACg_42	k141_77222_35	Putative metal-dependent hydrolase of the TIM-barrel fold protein	31 kDa	1
ERACg_42	k141_77222_63	Glyceraldehyde-3-phosphate dehydrogenase	37 kDa	7
ERACg_42	k141_77222_91	NADP-reducing hydrogenase subunit HndC	63 kDa	3
ERACg_42	k141_77222_92	NADP-reducing hydrogenase subunit HndC	69 kDa	5
ERACg_42	k141_77222_93	NADP-reducing hydrogenase subunit HndA	18 kDa	2
ERACg_42	k141_77222_96	Listeria-Bacteroides repeat domain (List_Bact_rpt)	75 kDa	6
ERACg_42	k141_77370_20	Regulatory protein MsrR	60 kDa	1
ERACg_42	k141_77616_17	Thermolysin precursor	72 kDa	1
ERACg_42	k141_77616_66	Hypothetical protein	51 kDa	1
ERACg_42	k141_77616_75	Suppressor of fused protein (SUFU)	26 kDa	1
ERACg_42	k141_77616_84	Hypothetical protein	93 kDa	1
ERACg_42	k141_77616_85	Rhamnogalacturonan endolyase	98 kDa	13
ERACg_42	k141_77616_86	Flavoredoxin	20 kDa	4
ERACg_42	k141_77616_91	Evolved beta-galactosidase subunit alpha	156 kDa	8
ERACg_42	k141_77616_97	Endo-1,4-beta-xylanase; feruloyl esterase	118 kDa	15
ERACg_42	k141_77616_99	Hypothetical protein	49 kDa	2
ERACg_42	k141_104839_16	Hypothetical protein	39 kDa	1
ERACg_42	k141_82922_2	CotH protein	99 kDa	2
ERACg_42	k141_86199_6	Hypothetical protein	50 kDa	2
ERACg_42	k141_90722_2	Endoglucanase 1 precursor	93 kDa	32
ERACg_42	k141_8625_2	Cohesin domain protein	97 kDa	23
ERACg_42	k141_90722_3	Pectate disaccharide-lyase precursor	120 kDa	3
ERACg_42	k141_104063_1	Endoglucanase A precursor	42 kDa	1
ERACg_42	k141_104063_41	Xylan 1,4-beta-xylosidase	77 kDa	2
ERACg_42	k141_104063_43	Beta-mannanase/endoglucanase A precursor	88 kDa	2
ERACg_42	k141_104063_101	Rubrerythrin	21 kDa	1
ERACg_43	k141_52741_2	SusD family protein	72 kDa	1
ERACg_43	k141_15182_81	Starch-binding associating with outer membrane	68 kDa	1
ERACg_43	k141_36371_21	TonB-linked outer membrane protein, SusC/RagA family	111 kDa	1
ERACg_43	k141_47446_60	Hypothetical protein	89 kDa	3
ERACg_43	k141_53334_20	Elongation factor Tu	44 kDa	1
ERACg_43	k141_62280_1	TonB-linked outer membrane protein, SusC/RagA family	126 kDa	1
ERACg_43	k141_81928_66	TonB-linked outer membrane protein, SusC/RagA family	117 kDa	6
ERACg_43	k141_90423_16	Periplasmic chaperone	19 kDa	1
ERACg_43	k141_90423_63	TonB-linked outer membrane protein, SusC/RagA family	119 kDa	1
ERACg_43	k141_94269_317	SusD family protein	61 kDa	1
ERACg_43	k141_94269_318	TonB-linked outer membrane protein, SusC/RagA family	118 kDa	6
ERACg_43	k141_103720_55	Type IV pilus biogenesis/stability protein PilW	62 kDa	2
ERACg_45	k141_67832_1	L-lactate dehydrogenase	36 kDa	1
ERACg_45	k141_11593_63	Hypothetical protein	47 kDa	4
ERACg_45	k141_24575_1	Benzoyl-CoA reductase subunit C	45 kDa	2
ERACg_45	k141_37287_2	Lipid-binding protein	8 kDa	1
ERACg_45	k141_15325_147	Flagellin	30 kDa	1
ERACg_45	k141_72911_1	Stress protein H5	58 kDa	2
ERACg_45	k141_93280_1	Putative M18 family aminopeptidase 1	52 kDa	3
ERACg_45	k141_54878_102	ATP-dependent Clp protease proteolytic subunit	22 kDa	1
ERACg_45	k141_54878_110	Oligopeptide-binding protein AppA precursor	65 kDa	3
ERACg_45	k141_106049_1	Enamine/imine deaminase	14 kDa	2
ERACg_45	k141_83601_104	Outer cell wall protein precursor	116 kDa	6
ERACg_45	k141_87780_47	Stage 0 sporulation protein KA	63 kDa	4
ERACg_46	k141_48391_23	Adenosine monophosphate-protein transferase NmFic	21 kDa	1
ERACg_48	k141_47164_251	Urocanate reductase precursor	70 kDa	2
ERACg_48	k141_47164_706	Formate--tetrahydrofolate ligase	60 kDa	1
ERACg_48	k141_47164_822	Peroxiredoxin, subfamily	16 kDa	3
ERACg_48	k141_47308_177	Enamine/imine deaminase	13 kDa	4
ERACg_49	k141_69358_92	C4-dicarboxylate-binding periplasmic protein precursor	38 kDa
ERACg_50	k141_32352_1	Hypothetical protein	22 kDa	1
ERACg_50	k141_11357_13	Flagellin	29 kDa	1
ERACg_50	k141_17404_11	Alkaline phosphatase 3 precursor	60 kDa	2
ERACg_50	k141_19177_5	Desulfoferrodoxin	14 kDa	1
ERACg_50	k141_19177_16	Formate acetyltransferase	84 kDa	1
ERACg_50	k141_36016_12	Putative enoyl-CoA hydratase echA8	28 kDa	1
ERACg_50	k141_36016_16	Putative 3-hydroxybutyryl-CoA dehydrogenase	31 kDa	3
ERACg_50	k141_42882_1	Acetyl-CoA acetyltransferase	41 kDa	6
ERACg_50	k141_52060_1	NADH peroxidase	20 kDa	3
ERACg_50	k141_65841_1	Acyl-CoA dehydrogenase	42 kDa	3
ERACg_50	k141_70551_6	Purine nucleoside receptor A	38 kDa	1
ERACg_50	k141_24290_3	Hypothetical protein	25 kDa	1
ERACg_50	k141_76346_3	Urocanate hydratase	76 kDa	2
ERACg_50	k141_4561_2	Streptogramin A acetyltransferase	24 kDa	1
ERACg_50	k141_81116_5	Methylaspartate ammonia-lyase	46 kDa	3
ERACg_50	k141_88321_6	3-aminobutyryl-CoA deaminase	16 kDa	6
ERACg_50	k141_89045_14	N-acetylmuramoyl-L-alanine amidase LytC precursor	145 kDa	10
ERACg_50	k141_104246_6	Hypothetical protein	35 kDa	2
ERACg_52	k141_97820_1	Autoinducer 2 sensor kinase/phosphatase LuxQ	56 kDa	4
ERACg_52	k141_97586_136	Hypothetical protein	46 kDa	5
ERACg_52	k141_98647_213	Flavodoxin	14 kDa	1
ERACg_54	k141_9581_25	Thioredoxin-M	12 kDa	1
ERACg_54	k141_35125_184	Hypothetical protein	52 kDa	5
ERACg_54	k141_54889_2	Alkylhydroperoxidase AhpD family core domain protein	13 kDa	1
ERACg_54	k141_94796_25	Adenylylsulfate reductase subunit alpha	75 kDa	6
ERACg_54	k141_94796_152	Cytochrome c3	13 kDa	1
ERACg_54	k141_99072_39	ATP synthase subunit beta	50 kDa	1
ERACg_55	k141_38031_1	Enolase	22 kDa	2
ERACg_56	k141_37426_3	Hypothetical protein	99 kDa	11
ERACg_57	k141_6297_3	Multiple sugar-binding protein precursor	51 kDa	1
ERACg_57	k141_24052_1	Nitric oxide reductase NADH:FprA oxidoreductase	24 kDa	1
ERACg_58	k141_37330_1	Selenium metabolism protein YedF	22 kDa	1
ERACg_58	k141_104011_267	NAD-specific glutamate dehydrogenase	49 kDa	3
Metasecretomic analysis based on spectral couting.
