# Supplementary material for: Multi-omic Directed Discovery of Cellulosomes, Polysaccharide Utilization Loci, and Lignocellulases from an Enriched Rumen Anaerobic Consortium
Source: Appl Environ Microbiol. 2020 Sep 1;86(18):e00199-20. doi: 10.1128/AEM.00199-20 (PMC7480376; doi:10.1128/AEM.00199-20)
Supplement: Supplemental file 6 [file AEM.00199-20-sd006.xlsx]

## Sheet: coregenes_ERAC42_RF
Ruminococcus ERAC_42		Ruminococcus_flavefaciens_ATCC_19208
Protein_IDs	Protein Prediction	Protein_IDs	Protein Prediction
ERAC42_00004	tRNA 2-thiocytidine biosynthesis protein TtcA	L870_RS0113390	tRNA 2-thiocytidine biosynthesis protein TtcA
ERAC42_00005	hypothetical protein	L870_RS0113395	DUF2500 family protein
ERAC42_00006	Uracil-DNA glycosylase	L870_RS0113400	uracil-DNA glycosylase
ERAC42_00007	5,10-methylenetetrahydrofolate reductase	L870_RS0113405	methylenetetrahydrofolate reductase [NAD(P)H]
ERAC42_00008	Vitamin B12 dependent methionine synthase, activation domain	L870_RS0113410	5-methyltetrahydrofolate--homocysteine methyltransferase
ERAC42_00009	Maltose-binding periplasmic proteins/domains	L870_RS0113415	carbohydrate ABC transporter substrate-binding protein
ERAC42_00010	Cholesterol dehydrogenase	L870_RS0113420	NAD(P)-dependent oxidoreductase
ERAC42_00011	S4 domain protein	L870_RS0113425	RNA-binding S4 domain-containing protein
ERAC42_00012	DNA-binding protein HU	L870_RS0113430	HU family DNA-binding protein
ERAC42_00013	Nucleoside triphosphate pyrophosphohydrolase	L870_RS0113435	nucleoside triphosphate pyrophosphohydrolase
ERAC42_00014	Tryptophan--tRNA ligase	L870_RS0113440	tryptophan--tRNA ligase
ERAC42_00015	hypothetical protein	L870_RS0113445	hypothetical protein
ERAC42_00016	2-aminoadipate transaminase	L870_RS0113450	PLP-dependent aminotransferase family protein
ERAC42_00017	Stage III sporulation protein F	L870_RS0113455	oligosaccharide flippase family protein
ERAC42_00021	hypothetical protein	L870_RS0113480	hypothetical protein
ERAC42_00022	Ferredoxin	L870_RS0102920	4Fe-4S dicluster domain-containing protein
ERAC42_00023	Lipid A core - O-antigen ligase	L870_RS0102925	hypothetical protein
ERAC42_00025	Ribonuclease Y	L870_RS0102935	ribonuclease Y
ERAC42_00026	HTH-type transcriptional repressor CzrA	L870_RS0103030	winged helix-turn-helix transcriptional regulator
ERAC42_00027	hypothetical protein	L870_RS0103025	hypothetical protein
ERAC42_00028	hypothetical protein	L870_RS0113280	CPBP family intramembrane metalloprotease
ERAC42_00029	tRNA-specific adenosine deaminase	L870_RS0113275	nucleoside deaminase
ERAC42_00033	Stage IV sporulation protein A	L870_RS0108935	stage IV sporulation protein A
ERAC42_00034	hypothetical protein	L870_RS0108930	DUF3794 domain-containing protein
ERAC42_00035	Endoglucanase A precursor	L870_RS18715	glycoside hydrolase family 5 protein
ERAC42_00036	Pyridoxal phosphate phosphatase YbhA	L870_RS0113560	Cof-type HAD-IIB family hydrolase
ERAC42_00038	NADH-dependent phenylglyoxylate dehydrogenase subunit alpha	L870_RS0113565	indolepyruvate ferredoxin oxidoreductase subunit alpha
ERAC42_00039	hypothetical protein	L870_RS0113570	hypothetical protein
ERAC42_00040	hypothetical protein	L870_RS0113575	hypothetical protein
ERAC42_00041	NADH-dependent phenylglyoxylate dehydrogenase subunit gamma	L870_RS0113585	indolepyruvate oxidoreductase subunit beta
ERAC42_00042	Phenylacetate-coenzyme A ligase	L870_RS0113590	phenylacetate--CoA ligase
ERAC42_00043	hypothetical protein	L870_RS0113595	hypothetical protein
ERAC42_00045	ACT domain-containing protein	L870_RS0113600	amino acid-binding protein
ERAC42_00046	hypothetical protein	L870_RS0113605	zinc ribbon domain-containing protein
ERAC42_00047	Lipase precursor	L870_RS0102250	hypothetical protein
ERAC42_00048	putative membrane protein	L870_RS0113610	membrane protein
ERAC42_00049	4-alpha-glucanotransferase	L870_RS0113615	4-alpha-glucanotransferase
ERAC42_00051	Maltodextrin phosphorylase	L870_RS0107370	glycogen/starch/alpha-glucan phosphorylase
ERAC42_00052	4-hydroxy-2-oxovalerate aldolase	L870_RS0101300	nucleoid-structuring protein H-NS
ERAC42_00054	Phenylalanine--tRNA ligase beta subunit	L870_RS0115570	phenylalanine--tRNA ligase subunit beta
ERAC42_00056	Phenylalanine--tRNA ligase alpha subunit	L870_RS0115565	phenylalanine--tRNA ligase subunit alpha
ERAC42_00058	hypothetical protein	L870_RS0115560	hypothetical protein
ERAC42_00059	Nicotinamide nucleotide repair protein	L870_RS0115555	NAD(P)H-hydrate dehydratase
ERAC42_00060	hypothetical protein	L870_RS0115550	hypothetical protein
ERAC42_00061	Excinuclease ABC subunit A	L870_RS0112000	excinuclease ABC subunit UvrA
ERAC42_00062	Excinuclease ABC subunit B	L870_RS0115300	excinuclease ABC subunit UvrB
ERAC42_00063	hypothetical protein	L870_RS0115545	DUF3810 domain-containing protein
ERAC42_00064	Glucose-resistance amylase regulator	L870_RS0109695	LacI family transcriptional regulator
ERAC42_00065	hypothetical protein	L870_RS0109700	hypothetical protein
ERAC42_00066	Peptidase M16 inactive domain protein	L870_RS0111950	insulinase family protein
ERAC42_00067	Putative zinc protease AlbF	L870_RS0111945	insulinase family protein
ERAC42_00068	Prolipoprotein diacylglyceryl transferase	L870_RS0111940	prolipoprotein diacylglyceryl transferase
ERAC42_00069	Bifunctional protein FolD protein	L870_RS0111935	bifunctional methylenetetrahydrofolate dehydrogenase/methenyltetrahydrofolate cyclohydrolase FolD
ERAC42_00071	RNA polymerase factor sigma-70	L870_RS0106030	sigma-70 family RNA polymerase sigma factor
ERAC42_00072	Endoglucanase E1 precursor	L870_RS0115295	cellulase family glycosylhydrolase
ERAC42_00073	Endoglucanase E1 precursor	L870_RS18060	cellulase family glycosylhydrolase
ERAC42_00074	D-alanyl-lipoteichoic acid biosynthesis protein DltB	L870_RS0111925	MBOAT family protein
ERAC42_00075	hypothetical protein	L870_RS18645	hypothetical protein
ERAC42_00076	Serine/threonine-protein kinase pkn5	L870_RS0111915	hypothetical protein
ERAC42_00077	DNA-directed RNA polymerase subunit beta	L870_RS0111780	DNA-directed RNA polymerase subunit beta
ERAC42_00078	DNA-directed RNA polymerase subunit beta	L870_RS0111785	DNA-directed RNA polymerase subunit beta
ERAC42_00079	hypothetical protein	L870_RS0113970	protein phosphatase 2C domain-containing protein
ERAC42_00080	putative protein encoded in toxicity protection region of plasmid R478, contains von Willebrand factor (vWF) domain	L870_RS0113965	VWA domain-containing protein
ERAC42_00081	diguanylate cyclase	L870_RS0113780	diguanylate cyclase
ERAC42_00090	hypothetical protein	L870_RS0107705	hypothetical protein
ERAC42_00091	hypothetical protein	L870_RS0107710	hypothetical protein
ERAC42_00094	putative metallophosphoesterase	L870_RS0107255	metallophosphoesterase
ERAC42_00095	DNA gyrase subunit A	L870_RS0107245	DNA gyrase subunit A
ERAC42_00097	hypothetical protein	L870_RS0107240	hypothetical protein
ERAC42_00098	DNA gyrase subunit B	L870_RS0107235	DNA topoisomerase (ATP-hydrolyzing) subunit B
ERAC42_00099	Transposase	L870_RS16945	hypothetical protein
ERAC42_00100	hypothetical protein	L870_RS0107225	DUF370 domain-containing protein
ERAC42_00101	DNA replication and repair protein RecF	L870_RS0107220	DNA replication and repair protein RecF
ERAC42_00102	ribosome-associated protein	L870_RS0107215	S4 domain-containing protein YaaA
ERAC42_00104	DNA polymerase III subunit beta	L870_RS0107210	DNA polymerase III subunit beta
ERAC42_00105	Chromosomal replication initiator protein DnaA	L870_RS0107205	chromosomal replication initiator protein DnaA
ERAC42_00106	50S ribosomal protein L34	L870_RS0107200	50S ribosomal protein L34
ERAC42_00107	Ribonuclease P protein component	L870_RS0107195	ribonuclease P protein component
ERAC42_00108	Putative membrane protein insertion efficiency factor	L870_RS0107190	membrane protein insertion efficiency factor YidD
ERAC42_00109	Oxa1Ec	L870_RS0107185	YidC/Oxa1 family membrane protein insertase
ERAC42_00110	R3H domain protein	L870_RS0107180	protein jag
ERAC42_00111	tRNA modification GTPase MnmE	L870_RS0107175	tRNA uridine-5-carboxymethylaminomethyl(34) synthesis GTPase MnmE
ERAC42_00112	Glucose-inhibited division protein A	L870_RS0107170	tRNA uridine-5-carboxymethylaminomethyl(34) synthesis enzyme MnmG
ERAC42_00113	Ribosomal RNA small subunit methyltransferase G	L870_RS0107165	16S rRNA (guanine(527)-N(7))-methyltransferase RsmG
ERAC42_00114	Nucleoid occlusion protein	L870_RS0107160	ParB/RepB/Spo0J family partition protein
ERAC42_00115	Sporulation initiation inhibitor protein soj	L870_RS0107155	ParA family protein
ERAC42_00116	putative chromosome-partitioning protein ParB	L870_RS0107150	ParB/RepB/Spo0J family partition protein
ERAC42_00117	Serine--tRNA ligase	L870_RS0107145	serine--tRNA ligase
ERAC42_00118	hypothetical protein	L870_RS18965	DUF3789 domain-containing protein
ERAC42_00119	ribosomal-protein-alanine acetyltransferase	L870_RS0106255	GNAT family N-acetyltransferase
ERAC42_00120	Thioredoxin C-1	L870_RS0107120	thioredoxin
ERAC42_00121	Ferredoxin-thioredoxin reductase, catalytic subunit	L870_RS0107125	hypothetical protein
ERAC42_00122	H(2)O-forming NADH oxidase	L870_RS0107130	FprA family A-type flavoprotein
ERAC42_00123	hypothetical protein	L870_RS17960	pyridoxamine 5-phosphate oxidase
ERAC42_00125	Cohesin	L870_RS0113355	hypothetical protein
ERAC42_00126	Capsule biosynthesis protein CapA	L870_RS0113350	CapA family protein
ERAC42_00127	putative tRNA-dihydrouridine synthase	L870_RS0113345	tRNA dihydrouridine synthase DusB
ERAC42_00128	GtrA-like protein	L870_RS0113340	GtrA family protein
ERAC42_00129	Phosphoenolpyruvate carboxykinase [GTP]	L870_RS0113310	phosphoenolpyruvate carboxykinase (GTP)
ERAC42_00133	Hemolysin C	L870_RS0111905	HlyC/CorC family transporter
ERAC42_00135	hypothetical protein	L870_RS0113935	50S ribosomal protein L7/L12
ERAC42_00136	50S ribosomal protein L10	L870_RS0113930	50S ribosomal protein L10
ERAC42_00137	magnesium and cobalt transport protein CorA	L870_RS0113165	magnesium transporter CorA family protein
ERAC42_00138	t(6)A37 threonylcarbamoyladenosine biosynthesis protein	L870_RS0113295	tRNA (adenosine(37)-N6)-threonylcarbamoyltransferase complex transferase subunit TsaD
ERAC42_00139	hypothetical protein	L870_RS0113290	hypothetical protein
ERAC42_00140	hypothetical protein	L870_RS0113285	hypothetical protein
ERAC42_00141	hypothetical protein	L870_RS0111885	DUF4363 family protein
ERAC42_00142	hypothetical protein	L870_RS17535	DUF421 domain-containing protein
ERAC42_00143	cytidylate kinase	L870_RS0111875	cytidylate kinase-like family protein
ERAC42_00144	Malonyl CoA-acyl carrier protein transacylase	L870_RS0113145	malonyl CoA-ACP transacylase
ERAC42_00145	acyl carrier protein	L870_RS0113140	acyl carrier protein
ERAC42_00146	putative enoyl-CoA hydratase	L870_RS0113135	enoyl-CoA hydratase/isomerase family protein
ERAC42_00147	acyl-CoA thioester hydrolase, YbgC/YbaW family	L870_RS0113130	acyl-CoA thioesterase
ERAC42_00148	hypothetical protein	L870_RS0113125	hypothetical protein
ERAC42_00149	putative enoyl-CoA hydratase	L870_RS0113120	enoyl-CoA hydratase/isomerase family protein
ERAC42_00150	3-hydroxybutyryl-CoA dehydrogenase	L870_RS0113115	3-hydroxyacyl-CoA dehydrogenase family protein
ERAC42_00151	3-oxoacyl-[acyl-carrier-protein] synthase 2	L870_RS0113110	beta-ketoacyl-[acyl-carrier-protein] synthase family protein
ERAC42_00152	hypothetical protein	L870_RS0113105	hypothetical protein
ERAC42_00153	2,6-dihydropseudooxynicotine hydrolase	L870_RS0113100	alpha/beta hydrolase
ERAC42_00154	Long-chain-fatty-acid--CoA ligase	L870_RS0113095	acyl--CoA ligase
ERAC42_00155	Acyl carrier protein	L870_RS0113090	acyl carrier protein
ERAC42_00156	Linear gramicidin dehydrogenase LgrE	L870_RS0113085	thioesterase
ERAC42_00157	ABC-2 family transporter protein	L870_RS17725	ABC transporter permease
ERAC42_00158	ABC-2 family transporter protein	L870_RS0113070	ABC transporter permease
ERAC42_00159	Daunorubicin/doxorubicin resistance ATP-binding protein DrrA	L870_RS0113065	ABC transporter ATP-binding protein
ERAC42_00160	Redox sensor histidine kinase response regulator DevS	L870_RS0107365	two-component sensor histidine kinase
ERAC42_00161	Response regulator protein VraR	L870_RS0113060	response regulator transcription factor
ERAC42_00170	Hpt domain protein	L870_RS17060	hypothetical protein
ERAC42_00175	hypothetical protein	L870_RS0103530	hypothetical protein
ERAC42_00180	hypothetical protein	L870_RS0110210	hypothetical protein
ERAC42_00181	Ornithine carbamoyltransferase	L870_RS0110205	ornithine carbamoyltransferase
ERAC42_00182	hypothetical protein	L870_RS0110200	hypothetical protein
ERAC42_00183	Acetylornithine aminotransferase	L870_RS0110195	aspartate aminotransferase family protein
ERAC42_00184	Acetylglutamate kinase	L870_RS0110190	acetylglutamate kinase
ERAC42_00187	Arginine biosynthesis bifunctional protein ArgJ	L870_RS0110170	bifunctional glutamate N-acetyltransferase/amino-acid acetyltransferase ArgJ
ERAC42_00188	hypothetical protein	L870_RS0110165	hypothetical protein
ERAC42_00189	N-acetyl-gamma-glutamyl-phosphate reductase	L870_RS0110160	N-acetyl-gamma-glutamyl-phosphate reductase
ERAC42_00190	hypothetical protein	L870_RS0110155	hypothetical protein
ERAC42_00191	Argininosuccinate lyase 1	L870_RS0110150	argininosuccinate lyase
ERAC42_00192	Acetyltransferase YpeA	L870_RS0110130	GNAT family N-acetyltransferase
ERAC42_00193	Argininosuccinate synthase	L870_RS0110120	argininosuccinate synthase
ERAC42_00195	L-lactate dehydrogenase	L870_RS0110115	L-lactate dehydrogenase
ERAC42_00196	NADP-dependent malic enzyme	L870_RS0110110	malate dehydrogenase
ERAC42_00197	hypothetical protein	L870_RS0110100	hypothetical protein
ERAC42_00198	GTP-binding protein EngA	L870_RS0110095	[FeFe] hydrogenase H-cluster maturation GTPase HydF
ERAC42_00200	mRNA interferase EndoA	L870_RS0110080	type II toxin-antitoxin system PemK/MazF family toxin
ERAC42_00201	stage V sporulation protein AE	L870_RS0110055	stage V sporulation protein AE
ERAC42_00203	Serogroup A1	L870_RS18650	prepilin-type N-terminal cleavage/methylation domain-containing protein
ERAC42_00206	Tyrosine recombinase XerC	L870_RS17250	site-specific integrase
ERAC42_00207	DNA binding domain, excisionase family	L870_RS0110860	helix-turn-helix domain-containing protein
ERAC42_00211	hypothetical protein	L870_RS17345	AAA family ATPase
ERAC42_00220	Ferrous-iron efflux pump FieF	L870_RS0106520	cation transporter
ERAC42_00221	Anaerobic sulfatase-maturating enzyme	L870_RS0106490	thioether cross-link-forming SCIFF peptide maturase
ERAC42_00222	six-cysteine peptide SCIFF	L870_RS18955	six-cysteine peptide SCIFF
ERAC42_00223	Spore germination protein B1	L870_RS0113265	spore germination protein
ERAC42_00224	hypothetical protein	L870_RS0113270	hypothetical protein
ERAC42_00225	Methionine--tRNA ligase	L870_RS0102255	methionine--tRNA ligase
ERAC42_00227	Serine/threonine phosphatase stp	L870_RS0105280	serine/threonine-protein phosphatase
ERAC42_00228	putative deoxyribonuclease YcfH	L870_RS0105275	TatD family deoxyribonuclease
ERAC42_00229	Membrane-bound protein LytR	L870_RS0105270	transcriptional regulator
ERAC42_00231	hypothetical protein	L870_RS0105260	DUF1273 family protein
ERAC42_00232	Alanine racemase	L870_RS0105255	alanine racemase
ERAC42_00233	hypothetical protein	L870_RS0113820	YlbF family regulator
ERAC42_00234	DNA mismatch repair protein MutS	L870_RS0113830	DNA mismatch repair protein MutS
ERAC42_00236	radical SAM enzyme	L870_RS0105245	TIGR04100 family radical SAM protein
ERAC42_00238	putative branched-chain-amino-acid aminotransferase	L870_RS0105235	branched-chain amino acid aminotransferase
ERAC42_00239	High temperature protein G	L870_RS0108730	molecular chaperone HtpG
ERAC42_00241	putative transcriptional regulator	L870_RS0102235	helix-turn-helix transcriptional regulator
ERAC42_00242	(Dimethylallyl)adenosine tRNA methylthiotransferase MiaB	L870_RS0113810	tRNA (N6-isopentenyl adenosine(37)-C2)-methylthiotransferase MiaB
ERAC42_00243	DNA mismatch repair protein MutL	L870_RS0113840	DNA mismatch repair endonuclease MutL
ERAC42_00244	tRNA dimethylallyltransferase	L870_RS0113850	tRNA (adenosine(37)-N6)-dimethylallyltransferase MiaA
ERAC42_00245	Host factor-I protein	L870_RS0113855	RNA chaperone Hfq
ERAC42_00246	putative membrane fusion protein	L870_RS0113860	hypothetical protein
ERAC42_00247	pyridoxal phosphate enzyme, YggS family	L870_RS0113865	YggS family pyridoxal phosphate-dependent enzyme
ERAC42_00248	Cell division protein SepF	L870_RS0113870	cell division protein SepF
ERAC42_00249	photosystem II S4 domain protein	L870_RS0113875	RNA-binding S4
ERAC42_00250	Minicell-associated protein DivIVA	L870_RS17805	DivIVA domain-containing protein
ERAC42_00251	Isoleucine--tRNA ligase	L870_RS0113885	isoleucine--tRNA ligase
ERAC42_00252	Lipoprotein signal peptidase	L870_RS0113890	signal peptidase II
ERAC42_00253	Ribosomal large subunit pseudouridine synthase D	L870_RS0113895	RluA family pseudouridine synthase
ERAC42_00254	Pyridoxal phosphate phosphatase YbhA	L870_RS0113900	Cof-type HAD-IIB family hydrolase
ERAC42_00255	Transketolase 1	L870_RS0113910	transketolase
ERAC42_00256	1-deoxy-D-xylulose-5-phosphate synthase	L870_RS0113915	transketolase family protein
ERAC42_00257	hypothetical protein	L870_RS0102415	30S ribosomal protein S6
ERAC42_00258	Helix-destabilizing protein	L870_RS0102420	single-stranded DNA-binding protein
ERAC42_00259	hypothetical protein	L870_RS0102425	30S ribosomal protein S18
ERAC42_00260	hypothetical protein	L870_RS0102430	DUF378 domain-containing protein
ERAC42_00261	Nuclease-related domain protein	L870_RS0102435	NERD domain-containing protein
ERAC42_00263	PTS HPr component phosphorylation site	L870_RS0102290	HPr family phosphocarrier protein
ERAC42_00264	Threonylcarbamoyladenosine tRNA methylthiotransferase MtaB	L870_RS0102295	tRNA (N(6)-L-threonylcarbamoyladenosine(37)-C(2))- methylthiotransferase MtaB
ERAC42_00265	Phosphoribosylformylglycinamidine synthase	L870_RS0102300	phosphoribosylformylglycinamidine synthase
ERAC42_00266	Glycogen synthase	L870_RS0102315	glycogen synthase GlgA
ERAC42_00268	Phosphorylated carbohydrates phosphatase	L870_RS0102325	HAD family phosphatase
ERAC42_00269	hypothetical protein	L870_RS0102330	hypothetical protein
ERAC42_00270	Serine/threonine-protein kinase PknL	L870_RS0103400	PASTA domain-containing protein
ERAC42_00271	Putative aminopeptidase YsdC	L870_RS0115350	M42 family peptidase
ERAC42_00272	Putative aminopeptidase YsdC	L870_RS0115355	M42 family peptidase
ERAC42_00273	hypothetical protein	L870_RS0115360	N-acetyltransferase
ERAC42_00274	methionine gamma-lyase	L870_RS0102390	hypothetical protein
ERAC42_00275	ATP-dependent DNA helicase PcrA	L870_RS0106435	AAA family ATPase
ERAC42_00276	Pyruvate kinase	L870_RS0106440	pyruvate kinase
ERAC42_00279	Methionine gamma-lyase	L870_RS0111860	O-acetylhomoserine aminocarboxypropyltransferase/cysteine synthase
ERAC42_00280	Valine--tRNA ligase	L870_RS0111895	valine--tRNA ligase
ERAC42_00282	Acetyltransferase (GNAT) family protein	L870_RS0106450	GNAT family N-acetyltransferase
ERAC42_00283	Stress responsive A/B Barrel Domain protein	L870_RS0106455	Dabb family protein
ERAC42_00284	3-oxoacyl-[acyl-carrier-protein] reductase FabG	L870_RS0106460	SDR family oxidoreductase
ERAC42_00285	Folylpolyglutamate synthase	L870_RS0106465	bifunctional folylpolyglutamate synthase/dihydrofolate synthase
ERAC42_00286	NAD(P)-specific glutamate dehydrogenase	L870_RS0111870	NADP-specific glutamate dehydrogenase
ERAC42_00287	hypothetical protein	L870_RS0109690	hypothetical protein
ERAC42_00288	putative nicotinate-nucleotide adenylyltransferase	L870_RS0111865	HD domain-containing protein
ERAC42_00290	Cysteine synthase	L870_RS0113490	cysteine synthase A
ERAC42_00291	Cysteine metabolism repressor	L870_RS0113485	Rrf2 family transcriptional regulator
ERAC42_00292	Formate acetyltransferase	L870_RS0113945	autonomous glycyl radical cofactor GrcA
ERAC42_00293	hypothetical protein	L870_RS0113950	hypothetical protein
ERAC42_00294	Formate acetyltransferase	L870_RS0113955	formate C-acetyltransferase
ERAC42_00295	pheromone autoinducer 2 transporter	L870_RS17815	AI-2E family transporter
ERAC42_00296	Cyclic di-GMP phosphodiesterase Gmr	L870_RS0113545	GGDEF domain-containing protein
ERAC42_00298	CotH protein	L870_RS17480	hypothetical protein
ERAC42_00299	hypothetical protein	L870_RS0102950	DUF1508 domain-containing protein
ERAC42_00300	Tryptophan synthase alpha chain	L870_RS0115450	tryptophan synthase subunit alpha
ERAC42_00301	Tryptophan synthase beta chain	L870_RS0115455	tryptophan synthase subunit beta
ERAC42_00302	N-(5-phosphoribosyl)anthranilate isomerase	L870_RS0115435	phosphoribosylanthranilate isomerase
ERAC42_00303	Indole-3-glycerol phosphate synthase	L870_RS0115440	indole-3-glycerol phosphate synthase TrpC
ERAC42_00304	Anthranilate phosphoribosyltransferase	L870_RS0115445	anthranilate phosphoribosyltransferase
ERAC42_00305	Anthranilate synthase component II	L870_RS0115460	aminodeoxychorismate/anthranilate synthase component II
ERAC42_00306	Anthranilate synthase component 1	L870_RS0115465	anthranilate synthase component I
ERAC42_00307	hypothetical protein	L870_RS0112650	hypothetical protein
ERAC42_00308	Glucan endo-1,3-beta-glucosidase A1 precursor	L870_RS0112680	family 16 glycosylhydrolase
ERAC42_00309	Stalked cell differentiation-controlling protein	L870_RS0116075	GGDEF domain-containing protein
ERAC42_00321	Diacylglycerol kinase	L870_RS0113510	YegS/Rv2252/BmrU family lipid kinase
ERAC42_00322	Type III pantothenate kinase	L870_RS0108400	type III pantothenate kinase
ERAC42_00323	DNA/pantothenate metabolism flavoprotein	L870_RS0102905	bifunctional phosphopantothenoylcysteine decarboxylase/phosphopantothenate--cysteine ligase CoaBC
ERAC42_00325	Competence protein ComM	L870_RS0115480	YifB family Mg chelatase-like AAA ATPase
ERAC42_00326	Rod shape-determining protein RodA	L870_RS0115485	cell cycle protein
ERAC42_00327	Zinc-transporting ATPase	L870_RS16260	cadmium-translocating P-type ATPase
ERAC42_00328	Folylpolyglutamate synthase	L870_RS0108340	bifunctional folylpolyglutamate synthase/dihydrofolate synthase
ERAC42_00329	Mannan endo-1,4-beta-mannosidase	L870_RS0112625	hypothetical protein
ERAC42_00330	2-C-methyl-D-erythritol 2,4-cyclodiphosphate synthase	L870_RS0102405	2-C-methyl-D-erythritol 2,4-cyclodiphosphate synthase
ERAC42_00331	2-C-methyl-D-erythritol 4-phosphate cytidylyltransferase	L870_RS0104865	2-C-methyl-D-erythritol 4-phosphate cytidylyltransferase
ERAC42_00332	hypothetical protein	L870_RS0111990	DUF1846 domain-containing protein
ERAC42_00333	Phosphomethylpyrimidine synthase	L870_RS0112735	phosphomethylpyrimidine synthase ThiC
ERAC42_00334	Hydroxymethylpyrimidine/phosphomethylpyrimidine kinase	L870_RS0112740	bifunctional hydroxymethylpyrimidine kinase/phosphomethylpyrimidine kinase
ERAC42_00335	Thiamine-phosphate synthase	L870_RS0105610	thiamine phosphate synthase
ERAC42_00336	Regulatory protein TenI	L870_RS16730	thiamine phosphate synthase
ERAC42_00337	2-iminoacetate synthase	L870_RS0105600	2-iminoacetate synthase ThiH
ERAC42_00338	Thiazole synthase	L870_RS0105590	thiazole synthase
ERAC42_00339	Molybdopterin-synthase adenylyltransferase	L870_RS0105585	sulfur carrier protein ThiS adenylyltransferase ThiF
ERAC42_00340	Thiamine biosynthesis protein ThiS	L870_RS0105580	sulfur carrier protein ThiS
ERAC42_00342	Asparagine--tRNA ligase	L870_RS0115590	asparagine--tRNA ligase
ERAC42_00344	Aspartate--ammonia ligase	L870_RS0115580	aspartate--ammonia ligase
ERAC42_00345	Arabinogalactan endo-1,4-beta-galactosidase precursor	L870_RS0102440	arabinogalactan endo-1,4-beta-galactosidase
ERAC42_00346	Purine nucleotide synthesis repressor	L870_RS0102830	GGDEF domain-containing protein
ERAC42_00347	sortase	L870_RS0114305	class D sortase
ERAC42_00348	Acyl-coenzyme A thioesterase PaaI	L870_RS0102810	PaaI family thioesterase
ERAC42_00349	Putative ribosomal N-acetyltransferase YdaF	L870_RS0102805	GNAT family N-acetyltransferase
ERAC42_00350	4-hydroxy-tetrahydrodipicolinate reductase	L870_RS0102800	4-hydroxy-tetrahydrodipicolinate reductase
ERAC42_00351	4-hydroxy-tetrahydrodipicolinate synthase	L870_RS0102795	4-hydroxy-tetrahydrodipicolinate synthase
ERAC42_00352	Aspartate-semialdehyde dehydrogenase	L870_RS0102790	aspartate-semialdehyde dehydrogenase
ERAC42_00354	S-adenosylmethionine:tRNA ribosyltransferase-isomerase	L870_RS0102785	tRNA preQ1(34) S-adenosylmethionine ribosyltransferase-isomerase QueA
ERAC42_00355	PAS fold protein	L870_RS0102780	hypothetical protein
ERAC42_00356	Queuine tRNA-ribosyltransferase	L870_RS0102775	tRNA guanosine(34) transglycosylase Tgt
ERAC42_00357	Glycine/sarcosine N-methyltransferase	L870_RS0102455	class I SAM-dependent methyltransferase
ERAC42_00358	hypothetical protein	L870_RS0102450	Hsp33 family molecular chaperone HslO
ERAC42_00359	Phosphoglycolate phosphatase	L870_RS0102445	HAD family hydrolase
ERAC42_00361	preprotein translocase subunit SecA	L870_RS0102470	preprotein translocase subunit SecA
ERAC42_00362	putative hydrolase of the alpha/beta superfamily protein	L870_RS16690	hypothetical protein
ERAC42_00363	GTP-binding protein HflX	L870_RS16400	GTPase HflX
ERAC42_00365	Bacillibactin transport regulator	L870_RS0115660	helix-turn-helix transcriptional regulator
ERAC42_00367	Sigma-W factor	L870_RS0115670	RNA polymerase sigma factor
ERAC42_00368	Meso-diaminopimelate D-dehydrogenase	L870_RS0115365	diaminopimelate dehydrogenase
ERAC42_00369	Alpha-xylosidase	L870_RS0108950	alpha-xylosidase
ERAC42_00371	hypothetical protein	L870_RS0113775	ABC transporter permease
ERAC42_00372	Adenylosuccinate synthetase	L870_RS0113760	adenylosuccinate synthase
ERAC42_00373	putative polysaccharide deacetylase PdaA precursor	L870_RS0115420	polysaccharide deacetylase family protein
ERAC42_00374	hypothetical protein	L870_RS0102515	IreB family regulatory phosphoprotein
ERAC42_00375	hypothetical protein	L870_RS0102915	DUF1540 domain-containing protein
ERAC42_00376	Fructose-bisphosphate aldolase	L870_RS0112335	class II fructose-1,6-bisphosphate aldolase
ERAC42_00377	hypothetical protein	L870_RS0103055	DUF1836 domain-containing protein
ERAC42_00379	FtsH protease regulator HflK	L870_RS16435	prohibitin family protein
ERAC42_00388	hypothetical protein	L870_RS17325	hypothetical protein
ERAC42_00396	CCA-adding enzyme	L870_RS0103410	CCA tRNA nucleotidyltransferase
ERAC42_00397	Pyruvate formate-lyase 1-activating enzyme	L870_RS0103415	pyruvate formate lyase-activating protein
ERAC42_00400	14 kDa transcription factor	L870_RS17780	stage III sporulation protein D
ERAC42_00405	Tyrosine--tRNA ligase	L870_RS0111970	tyrosine--tRNA ligase
ERAC42_00406	Transcriptional regulatory protein YycF	L870_RS0103370	response regulator transcription factor
ERAC42_00407	Alkaline phosphatase synthesis sensor protein PhoR	L870_RS0103365	histidine kinase
ERAC42_00409	putative ABC transporter ATP-binding protein YheS	L870_RS0100520	ABC-F type ribosomal protection protein
ERAC42_00410	Dihydrofolate reductase	L870_RS0114135	dihydrofolate reductase
ERAC42_00411	Bifunctional folate synthesis protein	L870_RS0114130	2-amino-4-hydroxy-6- hydroxymethyldihydropteridine diphosphokinase
ERAC42_00412	Dihydropteroate synthase	L870_RS0114125	dihydropteroate synthase
ERAC42_00413	tRNA 2-O-methylase	L870_RS0114120	HD domain-containing protein
ERAC42_00415	HTH-type transcriptional repressor CytR	L870_RS0104170	helix-turn-helix domain-containing protein
ERAC42_00418	Purine nucleotide synthesis repressor	L870_RS18730	EAL domain-containing protein
ERAC42_00419	Bacteriophytochrome cph2	L870_RS18145	bifunctional diguanylate cyclase/phosphodiesterase
ERAC42_00420	RNA polymerase factor sigma-70	L870_RS0115850	sigma-70 family RNA polymerase sigma factor
ERAC42_00422	putative acetyltransferase	L870_RS0100535	N-acetyltransferase
ERAC42_00423	HTH-type transcriptional repressor YtrA	L870_RS0109020	GntR family transcriptional regulator
ERAC42_00424	ABC transporter ATP-binding protein YtrB	L870_RS0109015	ABC transporter ATP-binding protein
ERAC42_00427	Multidrug export protein MepA	L870_RS0107565	MATE family efflux transporter
ERAC42_00428	Signal transduction histidine-protein kinase BaeS	L870_RS0110565	HAMP domain-containing histidine kinase
ERAC42_00429	Response regulator ArlR	L870_RS0110570	response regulator transcription factor
ERAC42_00441	Extracellular endo-alpha-(1->5)-L-arabinanase precursor	L870_RS0100590	family 43 glycosylhydrolase
ERAC42_00442	outer membrane assembly lipoprotein YfgL	L870_RS0102155	TIR domain-containing protein
ERAC42_00444	hypothetical protein	L870_RS0102150	hypothetical protein
ERAC42_00446	putative adenosine monophosphate-protein transferase fic	L870_RS18120	hypothetical protein
ERAC42_00449	NADPH-dependent 7-cyano-7-deazaguanine reductase	L870_RS0111200	NADPH-dependent 7-cyano-7-deazaguanine reductase QueF
ERAC42_00450	7-cyano-7-deazaguanine synthase	L870_RS0111205	7-cyano-7-deazaguanine synthase QueC
ERAC42_00451	GTP cyclohydrolase 1	L870_RS0111210	GTP cyclohydrolase I
ERAC42_00452	7-carboxy-7-deazaguanine synthase	L870_RS0111215	putative 7-carboxy-7-deazaguanine synthase QueE
ERAC42_00453	queuosine biosynthesis protein QueD	L870_RS0111220	6-carboxytetrahydropterin synthase QueD
ERAC42_00454	UDP-N-acetylmuramoylalanine--D-glutamate ligase	L870_RS0112330	UDP-N-acetylmuramoyl-L-alanine--D-glutamate ligase
ERAC42_00455	hypothetical protein	L870_RS0112325	hypothetical protein
ERAC42_00456	Manganese transport regulator	L870_RS0112320	metal-dependent transcriptional regulator
ERAC42_00457	Acyl-CoA thioester hydrolase YbgC	L870_RS0112675	acyl-CoA thioesterase
ERAC42_00458	Carboxy-terminal processing protease CtpA precursor	L870_RS0103745	S41 family peptidase
ERAC42_00459	Glycyl-glycine endopeptidase ALE-1 precursor	L870_RS18340	M23 family metallopeptidase
ERAC42_00460	Cell division protein FtsX	L870_RS0103735	ABC transporter permease
ERAC42_00461	Cell division ATP-binding protein FtsE	L870_RS0103730	cell division ATP-binding protein FtsE
ERAC42_00462	Sugar diacid regulator	L870_RS0103725	CdaR family transcriptional regulator
ERAC42_00463	Arginine--tRNA ligase	L870_RS0103720	arginine--tRNA ligase
ERAC42_00464	hypothetical protein	L870_RS0103715	DUF1934 domain-containing protein
ERAC42_00465	D-alanine--D-alanine ligase A	L870_RS0103710	D-alanine--D-alanine ligase
ERAC42_00466	Beta-1,4-mannooligosaccharide phosphorylase	L870_RS0103705	glycosylase
ERAC42_00470	putative protein involved in cytokinesis, contains TGc (transglutaminase/protease-like) domain	L870_RS18400	hypothetical protein
ERAC42_00471	NYN domain protein	L870_RS0105205	NYN domain-containing protein
ERAC42_00476	ATP-dependent DNA helicase RecG	L870_RS0113170	ATP-dependent DNA helicase RecG
ERAC42_00477	putative RNA-binding protein (contains KH domain)	L870_RS0108295	KH domain-containing protein
ERAC42_00478	hypothetical protein	L870_RS0108290	30S ribosomal protein S16
ERAC42_00480	hypothetical protein	L870_RS0108285	signal recognition particle protein
ERAC42_00481	putative DNA-binding protein	L870_RS17130	DNA-binding protein
ERAC42_00482	putative membrane protein	L870_RS0108440	YhfC family intramembrane metalloprotease
ERAC42_00483	hypothetical protein	L870_RS0113190	Asp23/Gls24 family envelope stress response protein
ERAC42_00484	dihydroxyacetone kinase	L870_RS0113195	DAK2 domain-containing protein
ERAC42_00486	hypothetical protein	L870_RS0105165	hypothetical protein
ERAC42_00487	hypothetical protein	L870_RS0105160	DUF4340 domain-containing protein
ERAC42_00488	gliding-associated putative ABC transporter substrate-binding component GldG	L870_RS0105155	hypothetical protein
ERAC42_00489	gliding motility-associated ABC transporter permease protein GldF	L870_RS0105150	ABC transporter permease subunit
ERAC42_00490	putative ABC transporter ATP-binding protein YxlF	L870_RS0105145	ATP-binding cassette domain-containing protein
ERAC42_00491	Riboflavin biosynthesis protein RibF	L870_RS0105140	riboflavin biosynthesis protein RibF
ERAC42_00492	tRNA pseudouridine synthase B	L870_RS0105135	tRNA pseudouridine(55) synthase TruB
ERAC42_00493	Bifunctional oligoribonuclease and PAP phosphatase NrnA	L870_RS0105130	hypothetical protein
ERAC42_00494	Ribosome-binding factor A	L870_RS0105125	30S ribosome-binding factor RbfA
ERAC42_00495	hypothetical protein	L870_RS0105120	hypothetical protein
ERAC42_00496	Translation initiation factor IF-2	L870_RS18935	translation initiation factor IF-2
ERAC42_00497	putative ribosomal protein YlxQ	L870_RS0105110	hypothetical protein
ERAC42_00498	hypothetical protein	L870_RS0105105	YlxR family protein
ERAC42_00499	hypothetical protein	L870_RS0105100	transcription termination/antitermination protein NusA
ERAC42_00500	Ribosome maturation factor RimP	L870_RS0105095	ribosome maturation factor RimP
ERAC42_00501	Maltose-binding periplasmic proteins/domains	L870_RS0104510	extracellular solute-binding protein
ERAC42_00502	D-alanyl-D-alanine carboxypeptidase	L870_RS0104515	D-alanyl-D-alanine carboxypeptidase
ERAC42_00503	Magnesium and cobalt efflux protein CorC	L870_RS0105035	HlyC/CorC family transporter
ERAC42_00508	Calcium-transporting ATPase	L870_RS0107590	cation-translocating P-type ATPase
ERAC42_00509	Cd1	L870_RS0112340	flavodoxin family protein
ERAC42_00510	Bifunctional protein BirA	L870_RS0108490	biotin--[acetyl-CoA-carboxylase] ligase
ERAC42_00511	hypothetical protein	L870_RS0108805	hypothetical protein
ERAC42_00512	Glycosyl transferases group 1	L870_RS0108800	hypothetical protein
ERAC42_00513	Undecaprenyl-phosphate 4-deoxy-4-formamido-L-arabinose transferase	L870_RS0108795	glycosyltransferase family 2 protein
ERAC42_00514	hypothetical protein	L870_RS0108790	hypothetical protein
ERAC42_00515	glycosyltransferase, GG-Bacteroidales peptide system	L870_RS0108785	glycosyltransferase family 4 protein
ERAC42_00516	N-acetylgalactosamine-N, N-diacetylbacillosaminyl-diphospho-undecaprenol 4-alpha-N-acetylgalactosaminyltransferase	L870_RS0108780	glycosyltransferase family 4 protein
ERAC42_00517	Spore coat protein SA	L870_RS0108775	glycosyltransferase
ERAC42_00518	hypothetical protein	L870_RS0108770	hypothetical protein
ERAC42_00519	chromosome segregation protein SMC	L870_RS0108765	class I SAM-dependent methyltransferase
ERAC42_00520	Teichoic acids export ATP-binding protein TagH	L870_RS0108760	ABC transporter ATP-binding protein
ERAC42_00521	Teichoic acid translocation permease protein TagG	L870_RS0108755	ABC transporter permease
ERAC42_00522	Ribosomal RNA large subunit methyltransferase H	L870_RS0108750	23S rRNA (pseudouridine(1915)-N(3))-methyltransferase RlmH
ERAC42_00523	Putative metallo-hydrolase YycJ	L870_RS0108745	MBL fold metallo-hydrolase
ERAC42_00524	Cysteine--tRNA ligase	L870_RS0108740	cysteine--tRNA ligase
ERAC42_00526	histidinol-phosphatase	L870_RS0105045	histidinol-phosphatase HisJ family protein
ERAC42_00527	ribosomal-protein-alanine acetyltransferase	L870_RS0104015	GNAT family N-acetyltransferase
ERAC42_00528	Peptidyl-tRNA hydrolase	L870_RS0105050	aminoacyl-tRNA hydrolase
ERAC42_00529	Transcription-repair-coupling factor	L870_RS0105055	transcription-repair coupling factor
ERAC42_00530	hypothetical protein	L870_RS0105060	hypothetical protein
ERAC42_00531	Cellobiose phosphorylase	L870_RS0105080	N,N-diacetylchitobiose phosphorylase
ERAC42_00532	4-phosphopantetheinyl transferase psf-1	L870_RS0102510	4-phosphopantetheinyl transferase superfamily protein
ERAC42_00533	ribosomal-protein-alanine N-acetyltransferase	L870_RS0113300	ribosomal-protein-alanine N-acetyltransferase
ERAC42_00534	anaerobic benzoate catabolism transcriptional regulator	L870_RS0113635	helix-turn-helix transcriptional regulator
ERAC42_00537	Pyruvate-flavodoxin oxidoreductase	L870_RS0113625	pyruvate:ferredoxin (flavodoxin) oxidoreductase
ERAC42_00538	stage V sporulation protein AC	L870_RS0113620	SpoVA/SpoVAEb family sporulation membrane protein
ERAC42_00539	transcriptional repressor DicA	L870_RS0114095	helix-turn-helix domain-containing protein
ERAC42_00540	Putative mutator protein MutT4	L870_RS0104895	NUDIX hydrolase
ERAC42_00541	hypothetical protein	L870_RS0105415	leucine-rich repeat domain-containing protein
ERAC42_00551	hypothetical protein	L870_RS0115975	hypothetical protein
ERAC42_00552	Beta-lactam-inducible penicillin-binding protein	L870_RS17670	hypothetical protein
ERAC42_00553	hypothetical protein	L870_RS18315	carbohydrate-binding domain-containing protein
ERAC42_00554	VTC domain protein	L870_RS0112575	polyphosphate polymerase domain-containing protein
ERAC42_00555	hypothetical protein	L870_RS0112580	DUF4956 domain-containing protein
ERAC42_00556	hypothetical protein	L870_RS18680	carbohydrate-binding domain-containing protein
ERAC42_00557	hypothetical protein	L870_RS0112590	hypothetical protein
ERAC42_00558	Chaperone protein ClpB	L870_RS0112595	ATP-dependent chaperone ClpB
ERAC42_00559	DNA-binding protein HU	L870_RS0112600	HU family DNA-binding protein
ERAC42_00560	hypothetical protein	L870_RS0112605	hypothetical protein
ERAC42_00564	Endoglucanase 1 precursor	L870_RS0109510	glycoside hydrolase
ERAC42_00565	CAAX amino terminal protease self- immunity	L870_RS0108960	CPBP family intramembrane metalloprotease
ERAC42_00566	ComEC family competence protein	L870_RS17800	MBL fold metallo-hydrolase
ERAC42_00567	hypothetical protein	L870_RS17525	family 10 glycosylhydrolase
ERAC42_00568	hypothetical protein	L870_RS0102400	dockerin
ERAC42_00570	Macrophage migration inhibitory factor (MIF)	L870_RS0102395	hypothetical protein
ERAC42_00571	putative ABC transporter ATP-binding protein YheS	L870_RS0104215	ATP-binding cassette domain-containing protein
ERAC42_00572	Endoglucanase E1 precursor	L870_RS0103790	cellulase family glycosylhydrolase
ERAC42_00573	Xylose operon regulatory protein	L870_RS0112570	helix-turn-helix transcriptional regulator
ERAC42_00574	3-methyladenine DNA glycosylase	L870_RS0112565	DNA-3-methyladenine glycosylase
ERAC42_00575	hypothetical protein	L870_RS0112560	fibronectin/fibrinogen-binding protein
ERAC42_00576	23S rRNA (guanine(745)-N(1))-methyltransferase	L870_RS0112555	methyltransferase domain-containing protein
ERAC42_00577	tRNA (adenine(22)-N(1))-methyltransferase	L870_RS18675	Nif3-like dinuclear metal center hexameric protein
ERAC42_00578	CxxC-x17-CxxC domain protein	L870_RS0112545	zinc-binding protein
ERAC42_00579	Stage 0 sporulation protein H	L870_RS0112540	sigma-70 family RNA polymerase sigma factor
ERAC42_00580	chromosome segregation protein SMC	L870_RS0112535	hypothetical protein
ERAC42_00581	Cell division protein FtsZ	L870_RS0112525	cell division protein FtsZ
ERAC42_00582	Cell division protein FtsQ	L870_RS17645	FtsQ-type POTRA domain-containing protein
ERAC42_00583	UDP-N-acetylglucosamine 1-carboxyvinyltransferase 1	L870_RS0112515	UDP-N-acetylglucosamine 1-carboxyvinyltransferase
ERAC42_00584	UDP-N-acetylglucosamine--N-acetylmuramyl- (pentapeptide) pyrophosphoryl-undecaprenol N-acetylglucosamine transferase	L870_RS0112505	undecaprenyldiphospho-muramoylpentapeptide beta-N-acetylglucosaminyltransferase
ERAC42_00585	Cell division protein FtsW	L870_RS17640	cell division protein FtsW
ERAC42_00586	Phospho-N-acetylmuramoyl-pentapeptide- transferase	L870_RS0112495	phospho-N-acetylmuramoyl-pentapeptide- transferase
ERAC42_00587	UDP-N-acetylmuramoyl-L-alanyl-D-glutamate--LD- lysine ligase	L870_RS0112490	UDP-N-acetylmuramoyl-L-alanyl-D-glutamate--2, 6-diaminopimelate ligase
ERAC42_00588	Sporulation-specific penicillin-binding protein	L870_RS0112485	PASTA domain-containing protein
ERAC42_00589	hypothetical protein	L870_RS0112480	hypothetical protein
ERAC42_00590	Ribosomal RNA small subunit methyltransferase H	L870_RS0112475	16S rRNA (cytosine(1402)-N(4))-methyltransferase RsmH
ERAC42_00591	cell division protein MraZ	L870_RS0112470	division/cell wall cluster transcriptional repressor MraZ
ERAC42_00592	stage II sporulation protein D	L870_RS0112465	sporulation protein
ERAC42_00593	sortase, SrtB family	L870_RS0112460	class B sortase
ERAC42_00594	sortase, SrtB family	L870_RS18670	class B sortase
ERAC42_00595	Nicotinamide-nucleotide amidohydrolase PncC	L870_RS0112450	CinA family protein
ERAC42_00596	putative tRNA sulfurtransferase	L870_RS0112445	tRNA 4-thiouridine(8) synthase ThiI
ERAC42_00598	Cysteine desulfurase	L870_RS0112435	cysteine desulfurase
ERAC42_00600	ADP-ribose pyrophosphatase	L870_RS0112425	NUDIX hydrolase
ERAC42_00601	Stage V sporulation protein G	L870_RS0112420	septation regulator SpoVG
ERAC42_00602	UDP-N-acetylmuramate--L-alanine ligase	L870_RS0112415	UDP-N-acetylmuramate--L-alanine ligase
ERAC42_00603	LexA repressor	L870_RS0112410	transcriptional repressor LexA
ERAC42_00604	Cell division protein ZapA	L870_RS0112390	cell division protein ZapA
ERAC42_00605	putative protease YhbU precursor	L870_RS0112385	U32 family peptidase
ERAC42_00606	Deoxyuridine 5-triphosphate nucleotidohydrolase	L870_RS0112380	dUTP diphosphatase
ERAC42_00607	hypothetical protein	L870_RS0112375	DUF4321 domain-containing protein
ERAC42_00608	Rod shape-determining protein MreB	L870_RS0112370	rod shape-determining protein
ERAC42_00609	Rod shape-determining protein MreC	L870_RS17625	rod shape-determining protein MreC
ERAC42_00610	rod shape-determining protein MreD	L870_RS0112360	hypothetical protein
ERAC42_00611	Penicillin-binding protein 2B	L870_RS0112355	hypothetical protein
ERAC42_00612	Stage II sporulation protein Q	L870_RS0112345	M23 family metallopeptidase
ERAC42_00613	hypothetical protein	L870_RS0112300	hypothetical protein
ERAC42_00614	putative integral membrane protein	L870_RS17615	VanZ family protein
ERAC42_00615	N-acetylglucosamine repressor	L870_RS0112290	ROK family transcriptional regulator
ERAC42_00616	putative transporter YfdV	L870_RS0112285	AEC family transporter
ERAC42_00619	hypothetical protein	L870_RS0112275	hypothetical protein
ERAC42_00621	High-affinity zinc uptake system membrane protein ZnuB	L870_RS0115960	metal ABC transporter permease
ERAC42_00622	putative ABC transporter ATP-binding protein	L870_RS0115965	ABC transporter ATP-binding protein
ERAC42_00623	putative zinc transport system zinc-binding lipoprotein AdcA precursor	L870_RS0115970	zinc ABC transporter substrate-binding protein
ERAC42_00624	Transcriptional regulator FurA	L870_RS0112270	transcriptional repressor
ERAC42_00627	Zn-dependent proteases	L870_RS0115410	hypothetical protein
ERAC42_00628	hypothetical protein	L870_RS0111000	hypothetical protein
ERAC42_00629	hypothetical protein	L870_RS0111005	hypothetical protein
ERAC42_00631	ATPase involved in DNA repair	L870_RS0111010	signal peptidase I
ERAC42_00632	hypothetical protein	L870_RS0111015	hypothetical protein
ERAC42_00633	Signal peptidase I W	L870_RS17375	signal peptidase I
ERAC42_00634	hypothetical protein	L870_RS0111025	hypothetical protein
ERAC42_00635	putative membrane protein YjcC	L870_RS0111035	EAL domain-containing protein
ERAC42_00641	diguanylate cyclase	L870_RS0104375	diguanylate cyclase
ERAC42_00642	hypothetical protein	L870_RS0104380	cytidine deaminase
ERAC42_00646	Endo-1,4-beta-xylanase Y precursor	L870_RS18725	hypothetical protein
ERAC42_00648	hypothetical protein	L870_RS18080	hypothetical protein
ERAC42_00649	RNA-splicing ligase RtcB	L870_RS0115650	RNA-splicing ligase RtcB
ERAC42_00652	hypothetical protein	L870_RS16330	hypothetical protein
ERAC42_00674	hypothetical protein	L870_RS0103545	DUF1848 domain-containing protein
ERAC42_00675	hypothetical protein	L870_RS0103150	hypothetical protein
ERAC42_00682	hypothetical protein	L870_RS0113685	YicC family protein
ERAC42_00683	hypothetical protein	L870_RS0113690	DUF370 domain-containing protein
ERAC42_00684	Guanylate kinase	L870_RS0113695	guanylate kinase
ERAC42_00685	DNA-directed RNA polymerase subunit omega	L870_RS0113700	DNA-directed RNA polymerase subunit omega
ERAC42_00686	Primosomal protein N	L870_RS0113705	primosomal protein N
ERAC42_00687	Peptide deformylase	L870_RS0113710	peptide deformylase
ERAC42_00688	Methionyl-tRNA formyltransferase	L870_RS0113715	methionyl-tRNA formyltransferase
ERAC42_00689	Putative neutral zinc metallopeptidase	L870_RS0113720	zinc metallopeptidase
ERAC42_00690	Ribosomal RNA small subunit methyltransferase B	L870_RS0113725	16S rRNA (cytosine(967)-C(5))-methyltransferase RsmB
ERAC42_00691	putative dual-specificity RNA methyltransferase RlmN	L870_RS17790	23S rRNA (adenine(2503)-C(2))-methyltransferase RlmN
ERAC42_00692	Serine/threonine phosphatase stp	L870_RS0113735	Stp1/IreP family PP2C-type Ser/Thr phosphatase
ERAC42_00693	Serine/threonine-protein kinase PrkC	L870_RS17795	Stk1 family PASTA domain-containing Ser/Thr kinase
ERAC42_00694	Putative ribosome biogenesis GTPase RsgA	L870_RS0113745	ribosome small subunit-dependent GTPase A
ERAC42_00695	Thiamine pyrophosphokinase	L870_RS0113750	thiamine diphosphokinase
ERAC42_00696	FMN-dependent NADH-azoreductase	L870_RS0108090	hypothetical protein
ERAC42_00698	Cellulose 1,4-beta-cellobiosidase precursor	L870_RS17290	family 16 glycosylhydrolase
ERAC42_00699	Xylose operon regulatory protein	L870_RS0110535	helix-turn-helix domain-containing protein
ERAC42_00700	Endoglucanase C307 precursor	L870_RS0100820	cellulase family glycosylhydrolase
ERAC42_00701	Endo-1,4-beta-xylanase Y precursor	L870_RS0108945	glycoside hydrolase
ERAC42_00702	putative metallophosphoesterase	L870_RS0107100	hypothetical protein
ERAC42_00703	Tagatose-6-phosphate kinase	L870_RS0114005	1-phosphofructokinase
ERAC42_00705	hypothetical protein	L870_RS0111595	nitrogen fixation protein NifU
ERAC42_00706	hypothetical protein	L870_RS0111600	hypothetical protein
ERAC42_00709	Bacitracin export ATP-binding protein BceA	L870_RS0114035	ABC transporter ATP-binding protein
ERAC42_00713	Methionine gamma-lyase	L870_RS0106265	O-acetylhomoserine aminocarboxypropyltransferase/cysteine synthase
ERAC42_00714	Cys regulon transcriptional activator	L870_RS0104945	LysR family transcriptional regulator
ERAC42_00716	hypothetical protein	L870_RS0100100	carbohydrate-binding domain-containing protein
ERAC42_00717	Alkaline phosphatase synthesis transcriptional regulatory protein PhoP	L870_RS0100090	response regulator transcription factor
ERAC42_00718	Signal transduction histidine-protein kinase ArlS	L870_RS0100085	HAMP domain-containing histidine kinase
ERAC42_00720	Putative metal chaperone YciC	L870_RS0107990	GTP-binding protein
ERAC42_00721	hypothetical protein	L870_RS0108485	TIGR00266 family protein
ERAC42_00722	Ubiquinone/menaquinone biosynthesis methyltransferase ubiE	L870_RS0102615	class I SAM-dependent methyltransferase
ERAC42_00723	O-acetylserine sulfhydrylase	L870_RS0102555	cysteine synthase A
ERAC42_00724	HTH-type transcriptional regulator IscR	L870_RS0102550	Rrf2 family transcriptional regulator
ERAC42_00726	HTH-type transcriptional regulator IscR	L870_RS17035	Rrf2 family transcriptional regulator
ERAC42_00727	Putative aliphatic sulfonates-binding protein precursor	L870_RS0107775	transporter substrate-binding domain-containing protein
ERAC42_00729	hypothetical protein	L870_RS0107765	fibronectin type III domain-containing protein
ERAC42_00737	hypothetical protein	L870_RS0112045	hypothetical protein
ERAC42_00738	Putative multidrug export ATP-binding/permease protein	L870_RS18660	ABC transporter ATP-binding protein
ERAC42_00743	hypothetical protein	L870_RS16350	hypothetical protein
ERAC42_00744	Excinuclease ABC subunit C	L870_RS0109705	excinuclease ABC subunit UvrC
ERAC42_00745	Peptide chain release factor 2	L870_RS0111890	peptide chain release factor 2
ERAC42_00746	Putative glycosyltransferase CsbB	L870_RS0109675	glycosyltransferase
ERAC42_00747	hypothetical protein	L870_RS0109670	hypothetical protein
ERAC42_00748	N5-carboxyaminoimidazole ribonucleotide mutase	L870_RS0109660	5-(carboxyamino)imidazole ribonucleotide mutase
ERAC42_00749	Phosphoribosylaminoimidazole-succinocarboxamide synthase	L870_RS0109645	phosphoribosylaminoimidazolesuccinocarboxamide synthase
ERAC42_00750	Amidophosphoribosyltransferase precursor	L870_RS0109640	amidophosphoribosyltransferase
ERAC42_00751	Phosphoribosylformylglycinamidine cyclo-ligase	L870_RS0109630	phosphoribosylformylglycinamidine cyclo-ligase
ERAC42_00752	hypothetical protein	L870_RS0109625	hypothetical protein
ERAC42_00756	Phosphoribosylglycinamide formyltransferase	L870_RS0109620	phosphoribosylglycinamide formyltransferase
ERAC42_00758	putative membrane protein	L870_RS0109615	putative ABC transporter permease
ERAC42_00759	IMP cyclohydrolase	L870_RS0109610	inosine monophosphate cyclohydrolase
ERAC42_00763	Bifunctional purine biosynthesis protein PurH	L870_RS0109590	phosphoribosylaminoimidazolecarboxamide formyltransferase
ERAC42_00767	Phosphoribosylamine--glycine ligase	L870_RS0109560	phosphoribosylamine--glycine ligase
ERAC42_00768	hypothetical protein	L870_RS0109555	hypothetical protein
ERAC42_00770	putative PEP-CTERM system TPR-repeat lipoprotein	L870_RS0109685	hypothetical protein
ERAC42_00771	Nicotinate-nucleotide pyrophosphorylase [carboxylating]	L870_RS0113215	carboxylating nicotinate-nucleotide diphosphorylase
ERAC42_00772	L-aspartate oxidase	L870_RS0113205	FAD-binding protein
ERAC42_00773	RNA polymerase sigma factor, sigma-70 family	L870_RS0113985	sigma-70 family RNA polymerase sigma factor
ERAC42_00774	Arginine decarboxylase	L870_RS0113990	aminotransferase class V-fold PLP-dependent enzyme
ERAC42_00775	DNA polymerase III subunit tau	L870_RS0113515	DNA polymerase III subunit delta
ERAC42_00776	hypothetical protein	L870_RS0113520	stage 0 sporulation family protein
ERAC42_00777	hypothetical protein	L870_RS0113525	epoxyqueuosine reductase QueH
ERAC42_00778	Cys-tRNA(Pro)/Cys-tRNA(Cys) deacylase YbaK	L870_RS0113540	Cys-tRNA(Pro) deacylase
ERAC42_00779	hypothetical protein	L870_RS0113555	Hsp20/alpha crystallin family protein
ERAC42_00780	Putative mutator protein MutT4	L870_RS0108925	NUDIX domain-containing protein
ERAC42_00781	exosortase E/protease, VPEID-CTERM system	L870_RS17170	CPBP family intramembrane metalloprotease
ERAC42_00782	Asparagine synthetase [glutamine-hydrolyzing] 3	L870_RS0103420	asparagine synthase (glutamine-hydrolyzing)
ERAC42_00783	General secretion pathway protein F	L870_RS0109710	type II secretion system F family protein
ERAC42_00784	type IV pilus assembly protein PilM	L870_RS0109715	pilus assembly protein PilM
ERAC42_00789	Leader peptidase PppA	L870_RS0109740	prepilin peptidase
ERAC42_00790	Type II traffic warden ATPase	L870_RS0109745	type II/IV secretion system protein
ERAC42_00791	Twitching mobility protein	L870_RS0109750	type IV pilus twitching motility protein PilT
ERAC42_00803	N-acetylmuramoyl-L-alanine amidase AmiA precursor	L870_RS0102530	cell wall hydrolase
ERAC42_00806	Phospho-2-dehydro-3-deoxyheptonate aldolase, Tyr-sensitive	L870_RS0115235	3-deoxy-7-phosphoheptulonate synthase
ERAC42_00807	Chorismate synthase	L870_RS0115230	chorismate synthase
ERAC42_00808	Endoglucanase A precursor	L870_RS0106195	endo-xylanase
ERAC42_00809	RNA polymerase sigma factor SigI	L870_RS0115945	sigma-70 family RNA polymerase sigma factor
ERAC42_00813	RNA polymerase sigma factor SigV	L870_RS0104165	sigma-70 family RNA polymerase sigma factor
ERAC42_00814	Glucokinase	L870_RS0104125	ROK family glucokinase
ERAC42_00815	Putative mannose-6-phosphate isomerase YvyI	L870_RS0104120	class I mannose-6-phosphate isomerase
ERAC42_00817	RNA polymerase factor sigma-70	L870_RS0110430	sigma-70 family RNA polymerase sigma factor
ERAC42_00821	dTDP-4-dehydrorhamnose reductase	L870_RS0112210	dTDP-4-dehydrorhamnose reductase
ERAC42_00826	Sensor histidine kinase LiaS	L870_RS0105450	two-component sensor histidine kinase
ERAC42_00827	Response regulator protein VraR	L870_RS0105445	response regulator transcription factor
ERAC42_00829	Prolipoprotein diacylglyceryl transferase	L870_RS0111660	hypothetical protein
ERAC42_00835	putative diguanylate cyclase YedQ	L870_RS0115735	GGDEF domain-containing protein
ERAC42_00842	hypothetical protein	L870_RS0108915	DUF4317 family protein
ERAC42_00843	Zinc dependent phospholipase C	L870_RS0104105	hypothetical protein
ERAC42_00844	hypothetical protein	L870_RS0101625	TrpR like protein, YerC/YecD
ERAC42_00845	Endoglucanase 1 precursor	L870_RS16300	glycoside hydrolase
ERAC42_00846	putative integral membrane protein	L870_RS0101815	DUF624 domain-containing protein
ERAC42_00848	Pyrroline-5-carboxylate reductase	L870_RS0101825	pyrroline-5-carboxylate reductase
ERAC42_00849	Glucan endo-1,3-beta-glucosidase A1 precursor	L870_RS18640	glycoside hydrolase family 16 protein
ERAC42_00853	hypothetical protein	L870_RS0112695	hypothetical protein
ERAC42_00854	Clostripain precursor	L870_RS0100585	peptidase C11
ERAC42_00855	Purine nucleotide synthesis repressor	L870_RS0112665	GGDEF domain-containing protein
ERAC42_00858	hypothetical protein	L870_RS0102110	hypothetical protein
ERAC42_00860	Serine hydroxymethyltransferase	L870_RS0102120	serine hydroxymethyltransferase
ERAC42_00862	Replication-associated recombination protein A	L870_RS0102130	replication-associated recombination protein A
ERAC42_00863	hypothetical protein	L870_RS0101975	DUF1292 domain-containing protein
ERAC42_00864	Pyruvate formate-lyase 1-activating enzyme	L870_RS0101980	anaerobic ribonucleoside-triphosphate reductase activating protein
ERAC42_00865	Anaerobic ribonucleoside-triphosphate reductase	L870_RS0101985	anaerobic ribonucleoside triphosphate reductase
ERAC42_00866	hypothetical protein	L870_RS0101990	hypothetical protein
ERAC42_00867	Orotate phosphoribosyltransferase	L870_RS0102000	orotate phosphoribosyltransferase
ERAC42_00869	putative transporter	L870_RS0102005	permease
ERAC42_00870	L-aspartate oxidase	L870_RS0102010	FAD-dependent oxidoreductase
ERAC42_00871	succinate dehydrogenase/fumarate reductase iron-sulfur subunit	L870_RS0102015	4Fe-4S dicluster domain-containing protein
ERAC42_00872	Anaerobic sulfite reductase subunit B	L870_RS0102020	hydrogenase
ERAC42_00873	Anaerobic sulfite reductase iron-sulfur subunit	L870_RS0102025	4Fe-4S ferredoxin
ERAC42_00874	iron-sulfur cluster-binding protein	L870_RS0102030	4Fe-4S ferredoxin
ERAC42_00875	Coenzyme F420-reducing hydrogenase, delta subunit	L870_RS0102035	hydrogenase iron-sulfur subunit
ERAC42_00876	NADH dehydrogenase subunit I	L870_RS0102040	CoB--CoM heterodisulfide reductase iron-sulfur subunit A family protein
ERAC42_00877	glycolate oxidase iron-sulfur subunit	L870_RS0102045	4Fe-4S dicluster domain-containing protein
ERAC42_00878	succinate dehydrogenase/fumarate reductase iron-sulfur subunit	L870_RS0102050	disulfide reductase
ERAC42_00879	Fumarate hydratase class II	L870_RS0102055	class II fumarate hydratase
ERAC42_00880	Redox-sensing transcriptional repressor rex	L870_RS0102060	redox-sensing transcriptional repressor Rex
ERAC42_00881	Isocitrate dehydrogenase [NADP]	L870_RS0102065	NADP-dependent isocitrate dehydrogenase
ERAC42_00885	Homoaconitase large subunit	L870_RS0102080	aconitate hydratase
ERAC42_00886	Diaminopimelate decarboxylase	L870_RS0101610	diaminopimelate decarboxylase
ERAC42_00887	putative GTP-binding protein EngB	L870_RS0101615	YihA family ribosome biogenesis GTP-binding protein
ERAC42_00888	Lon protease 1	L870_RS0101620	endopeptidase La
ERAC42_00889	DNA ligase	L870_RS0110445	NAD-dependent DNA ligase LigA
ERAC42_00890	methyltransferase, FkbM family	L870_RS0101485	FkbM family methyltransferase
ERAC42_00891	Bacterial membrane flanked domain protein	L870_RS0101480	PH domain-containing protein
ERAC42_00892	hypothetical protein	L870_RS0101520	30S ribosomal protein S15
ERAC42_00893	Polyribonucleotide nucleotidyltransferase	L870_RS0101525	polyribonucleotide nucleotidyltransferase
ERAC42_00894	V-type sodium pump subunit D	L870_RS0101530	V-type ATP synthase subunit D
ERAC42_00895	V-type sodium pump subunit B	L870_RS0101535	V-type ATP synthase subunit B
ERAC42_00896	V-type sodium ATPase catalytic subunit A	L870_RS0101540	V-type ATP synthase subunit A
ERAC42_00897	V-type sodium pump subunit G	L870_RS0101545	hypothetical protein
ERAC42_00898	V-type sodium pump subunit C	L870_RS0101550	V-type ATPase subunit
ERAC42_00899	V-type ATP synthase subunit E	L870_RS0101555	H+-transporting ATPase
ERAC42_00900	Sodium ATPase proteolipid component	L870_RS0101560	V-type ATP synthase subunit K
ERAC42_00901	V-type ATP synthase subunit I	L870_RS0101565	V-type ATP synthase subunit I
ERAC42_00902	hypothetical protein	L870_RS0101570	hypothetical protein
ERAC42_00903	pyrimidine (deoxy)nucleoside triphosphate pyrophosphohydrolase	L870_RS0101575	NUDIX hydrolase
ERAC42_00904	Aspartate--tRNA ligase	L870_RS0101580	aspartate--tRNA ligase
ERAC42_00905	Histidine--tRNA ligase	L870_RS0101585	histidine--tRNA ligase
ERAC42_00906	Methylglyoxal synthase	L870_RS0101590	methylglyoxal synthase
ERAC42_00907	Cell division inhibitor MinD	L870_RS0101595	AAA family ATPase
ERAC42_00908	Shikimate kinase 1	L870_RS0101600	shikimate kinase
ERAC42_00909	coproporphyrinogen III oxidase	L870_RS0101605	TIGR01212 family radical SAM protein
ERAC42_00910	Demethylrebeccamycin-D-glucose O-methyltransferase	L870_RS0101720	class I SAM-dependent methyltransferase
ERAC42_00911	Glutamine--fructose-6-phosphate aminotransferase [isomerizing]	L870_RS0101730	glutamine--fructose-6-phosphate transaminase (isomerizing)
ERAC42_00912	Putative virion core protein (lumpy skin disease virus)	L870_RS0101745	hypothetical protein
ERAC42_00913	putative reductase	L870_RS0101750	ArsC family transcriptional regulator
ERAC42_00914	Exo-alpha-(1->6)-L-arabinopyranosidase	L870_RS0101755	beta-glucosidase
ERAC42_00915	NADH peroxidase	L870_RS0101435	NADH peroxidase
ERAC42_00916	anaerobic ribonucleoside triphosphate reductase	L870_RS0101430	ribonucleoside-triphosphate reductase
ERAC42_00917	transcriptional regulator FixK	L870_RS0101425	Crp/Fnr family transcriptional regulator
ERAC42_00918	Undecaprenyl-diphosphatase	L870_RS0101420	undecaprenyl-diphosphate phosphatase
ERAC42_00919	DNA gyrase subunit B	L870_RS0101285	DNA topoisomerase
ERAC42_00920	putative acetyltransferase	L870_RS0110685	GNAT family N-acetyltransferase
ERAC42_00921	DNA gyrase subunit A	L870_RS0101290	topoisomerase IV
ERAC42_00922	gas vesicle protein GvpN	L870_RS0101250	MoxR family ATPase
ERAC42_00923	hypothetical protein	L870_RS0101245	DUF58 domain-containing protein
ERAC42_00924	Protein-glutamine gamma-glutamyltransferase	L870_RS0101240	transglutaminase domain-containing protein
ERAC42_00925	hypothetical protein	L870_RS0101235	hypothetical protein
ERAC42_00926	putative M18 family aminopeptidase 1	L870_RS0101210	aminopeptidase
ERAC42_00927	Dephospho-CoA kinase	L870_RS0101205	dephospho-CoA kinase
ERAC42_00928	t(6)A37 threonylcarbamoyladenosine biosynthesis protein RimN	L870_RS0101200	threonylcarbamoyl-AMP synthase
ERAC42_00929	Peptide chain release factor 1	L870_RS0101195	peptide chain release factor 1
ERAC42_00930	hypothetical protein	L870_RS0101190	DUF951 domain-containing protein
ERAC42_00931	hypothetical protein	L870_RS0101185	hypothetical protein
ERAC42_00932	30S ribosomal protein S1	L870_RS0101180	30S ribosomal protein S1
ERAC42_00933	6-phosphofructokinase	L870_RS0101175	6-phosphofructokinase
ERAC42_00934	DNA polymerase III subunit alpha	L870_RS16285	DNA polymerase III subunit alpha
ERAC42_00935	Putative sporulation transcription regulator WhiA	L870_RS0101165	DNA-binding protein WhiA
ERAC42_00936	glmZ(sRNA)-inactivating NTPase	L870_RS0101160	RNase adapter RapZ
ERAC42_00937	UDP-N-acetylenolpyruvoylglucosamine reductase	L870_RS0101155	UDP-N-acetylmuramate dehydrogenase
ERAC42_00938	HPr kinase/phosphorylase	L870_RS0101150	HPr(Ser) kinase/phosphatase
ERAC42_00939	hypothetical protein	L870_RS0101145	hypothetical protein
ERAC42_00940	Nitrogen fixation protein RnfA	L870_RS0101140	hypothetical protein
ERAC42_00941	electron transport complex RsxE subunit	L870_RS0101135	electron transport complex subunit E
ERAC42_00942	electron transport complex protein RnfD	L870_RS0101130	RnfABCDGE type electron transport complex subunit D
ERAC42_00943	Ribulose-phosphate 3-epimerase	L870_RS0101125	ribulose-phosphate 3-epimerase
ERAC42_00944	RNA polymerase sigma-28 factor precursor	L870_RS0101120	sigma-70 family RNA polymerase sigma factor
ERAC42_00945	dTDP-4-dehydro-6-deoxyglucose reductase	L870_RS0101115	NAD-dependent epimerase/dehydratase family protein
ERAC42_00947	DnaD domain protein	L870_RS0101110	DnaD domain protein
ERAC42_00948	DNA replication protein DnaC	L870_RS0101105	DNA replication protein DnaC
ERAC42_00949	hypothetical protein	L870_RS0101100	hypothetical protein
ERAC42_00950	Thymidylate synthase ThyX	L870_RS0101095	FAD-dependent thymidylate synthase
ERAC42_00951	hypothetical protein	L870_RS0101090	DUF2156 domain-containing protein
ERAC42_00952	Chaperone protein YajL	L870_RS0101085	DJ-1/PfpI family protein
ERAC42_00953	5-formyltetrahydrofolate cyclo-ligase family protein	L870_RS0101080	5-formyltetrahydrofolate cyclo-ligase
ERAC42_00954	putative aminodeoxychorismate lyase	L870_RS16280	endolytic transglycosylase MltG
ERAC42_00955	putative protease YhbU precursor	L870_RS0101070	U32 family peptidase
ERAC42_00956	5-nucleotidase	L870_RS0101490	HD domain-containing protein
ERAC42_00957	hypothetical protein	L870_RS0110610	DUF4364 family protein
ERAC42_00958	Chorismate synthase	L870_RS0110615	chorismate synthase
ERAC42_00959	3-phosphoshikimate 1-carboxyvinyltransferase	L870_RS0110620	3-phosphoshikimate 1-carboxyvinyltransferase
ERAC42_00960	Autolytic lysozyme	L870_RS0110665	glycoside hydrolase family 25
ERAC42_00970	50S ribosomal protein L1	L870_RS0103870	50S ribosomal protein L1
ERAC42_00971	50S ribosomal protein L11	L870_RS0103865	50S ribosomal protein L11
ERAC42_00972	hypothetical protein	L870_RS0103860	transcription termination/antitermination factor NusG
ERAC42_00973	preprotein translocase subunit SecE	L870_RS0103855	preprotein translocase subunit SecE
ERAC42_00974	50S ribosomal protein L33 2	L870_RS0103850	50S ribosomal protein L33
ERAC42_00975	Putative ABC transporter substrate-binding protein YesO	L870_RS0106060	carbohydrate ABC transporter substrate-binding protein
ERAC42_00976	Lactose transport system permease protein LacF	L870_RS0106065	sugar ABC transporter permease
ERAC42_00977	L-arabinose transport system permease protein AraQ	L870_RS0106070	carbohydrate ABC transporter permease
ERAC42_00978	Unsaturated rhamnogalacturonyl hydrolase YteR	L870_RS0106075	glycosyl hydrolase
ERAC42_00979	Ribosome-binding ATPase YchF	L870_RS0114530	redox-regulated ATPase YchF
ERAC42_00980	Cyclic di-GMP phosphodiesterase Gmr	L870_RS0114535	EAL domain-containing protein
ERAC42_00981	RNA polymerase sigma factor RpoD	L870_RS0114540	RNA polymerase sigma factor RpoD
ERAC42_00982	DNA primase	L870_RS0114545	DNA primase
ERAC42_00983	Deoxyguanosinetriphosphate triphosphohydrolase	L870_RS0114550	deoxyguanosinetriphosphate triphosphohydrolase
ERAC42_00984	IMPACT family member YigZ	L870_RS0114555	YigZ family protein
ERAC42_00985	50S ribosomal protein L31	L870_RS0114560	50S ribosomal protein L31
ERAC42_00986	hypothetical protein	L870_RS0114565	hypothetical protein
ERAC42_00987	Phosphoglucomutase	L870_RS0114570	phospho-sugar mutase
ERAC42_00988	6-phosphofructokinase	L870_RS0114580	6-phosphofructokinase
ERAC42_00989	Bacteriophytochrome cph2	L870_RS18765	phosphodiesterase
ERAC42_00990	Staphylococcal respiratory response protein A	L870_RS0114595	response regulator transcription factor
ERAC42_00991	Alkaline phosphatase synthesis sensor protein PhoR	L870_RS0114600	HAMP domain-containing histidine kinase
ERAC42_00992	S-adenosylmethionine synthase	L870_RS0114605	methionine adenosyltransferase
ERAC42_00995	putative esterase YxiM precursor	L870_RS0114630	hydrolase GDSL
ERAC42_00996	50S ribosomal protein L28	L870_RS0114690	50S ribosomal protein L28
ERAC42_00997	RNA pyrophosphohydrolase	L870_RS0101515	NUDIX domain-containing protein
ERAC42_00998	Tyrosine recombinase XerD	L870_RS0101510	tyrosine recombinase XerC
ERAC42_01000	Aspartate carbamoyltransferase catalytic chain	L870_RS0101495	aspartate carbamoyltransferase
ERAC42_01001	hypothetical protein	L870_RS0101500	HD domain-containing protein
ERAC42_01002	Asparagine synthetase [glutamine-hydrolyzing] 1	L870_RS0101505	asparagine synthase (glutamine-hydrolyzing)
ERAC42_01003	Inner membrane protein YbaL	L870_RS0102410	cation:proton antiporter
ERAC42_01004	hypothetical protein	L870_RS0101295	phage head-tail adapter protein
ERAC42_01005	Glycogen synthase	L870_RS0110215	glycogen synthase GlgA
ERAC42_01006	Glycogen biosynthesis protein GlgD	L870_RS0110220	glucose-1-phosphate adenylyltransferase subunit GlgD
ERAC42_01007	Glucose-1-phosphate adenylyltransferase	L870_RS0110225	glucose-1-phosphate adenylyltransferase
ERAC42_01008	1,4-alpha-glucan branching enzyme GlgB	L870_RS0110230	1,4-alpha-glucan branching protein GlgB
ERAC42_01009	Stage II sporulation protein E	L870_RS0110235	SpoIIE family protein phosphatase
ERAC42_01011	Ribosomal RNA small subunit methyltransferase A	L870_RS0110325	16S rRNA (adenine(1518)-N(6)/adenine(1519)-N(6))- dimethyltransferase RsmA
ERAC42_01012	hypothetical protein	L870_RS0110330	hypothetical protein
ERAC42_01013	hypothetical protein	L870_RS0110335	hypothetical protein
ERAC42_01014	protoporphyrinogen oxidase	L870_RS0110340	aminoacetone oxidase family FAD-binding enzyme
ERAC42_01015	phosphodiesterase YaeI	L870_RS0110345	hypothetical protein
ERAC42_01016	Small-conductance mechanosensitive channel	L870_RS0110350	mechanosensitive ion channel
ERAC42_01018	Phosphate acetyltransferase	L870_RS0110420	phosphate acetyltransferase
ERAC42_01019	Peptidyl-prolyl cis-trans isomerase B	L870_RS0114635	peptidylprolyl isomerase
ERAC42_01022	Glutamate--tRNA ligase	L870_RS0114670	glutamate--tRNA ligase
ERAC42_01023	Methionine--tRNA ligase	L870_RS0114675	class I tRNA ligase family protein
ERAC42_01029	spore cortex-lytic enzyme	L870_RS0114660	peptidoglycan-binding protein
ERAC42_01030	Zinc D-Ala-D-Ala carboxypeptidase precursor	L870_RS0114655	spore cortex-lytic protein
ERAC42_01031	hypothetical protein	L870_RS17955	hypothetical protein
ERAC42_01032	Pyridoxine kinase	L870_RS0106045	pyridoxamine kinase
ERAC42_01033	Glutamine synthetase	L870_RS0105470	glutamine synthetase
ERAC42_01034	Regulator of competence-specific genes	L870_RS0106180	competence protein TfoX
ERAC42_01035	Putative bifunctional phosphatase/peptidyl-prolyl cis-trans isomerase	L870_RS0101640	HAD family hydrolase
ERAC42_01036	Cob(I)yrinic acid a,c-diamide adenosyltransferase	L870_RS0101645	cob(I)yrinic acid a,c-diamide adenosyltransferase
ERAC42_01037	hypothetical protein	L870_RS0101650	hypothetical protein
ERAC42_01038	2,3-bisphosphoglycerate-independent phosphoglycerate mutase	L870_RS0101670	2,3-bisphosphoglycerate-independent phosphoglycerate mutase
ERAC42_01040	Triosephosphate isomerase	L870_RS0101675	triose-phosphate isomerase
ERAC42_01041	Phosphoglycerate kinase	L870_RS0101680	phosphoglycerate kinase
ERAC42_01044	Septum formation protein Maf	L870_RS0106235	septum formation protein Maf
ERAC42_01045	hypothetical protein	L870_RS0106240	DUF1015 domain-containing protein
ERAC42_01046	putative adenylyltransferase/sulfurtransferase MoeZ	L870_RS0106260	tRNA threonylcarbamoyladenosine dehydratase
ERAC42_01050	Multidrug export protein MepA	L870_RS16820	MATE family efflux transporter
ERAC42_01051	ACT domain-containing protein	L870_RS0102140	ACT domain-containing protein
ERAC42_01052	Homoserine dehydrogenase	L870_RS0102145	homoserine dehydrogenase
ERAC42_01053	hypothetical protein	L870_RS0101415	hypothetical protein
ERAC42_01054	hypothetical protein	L870_RS0101410	hypothetical protein
ERAC42_01055	GTP pyrophosphokinase YwaC	L870_RS0101405	GTP pyrophosphokinase family protein
ERAC42_01057	hypothetical protein	L870_RS0101395	TPM domain-containing protein
ERAC42_01058	DNA-3-methyladenine glycosylase	L870_RS0101390	8-oxoguanine DNA glycosylase
ERAC42_01059	hypothetical protein	L870_RS0101385	hypothetical protein
ERAC42_01060	L-rhamnose operon regulatory protein RhaS	L870_RS0101380	helix-turn-helix transcriptional regulator
ERAC42_01061	Bacterial membrane flanked domain protein	L870_RS0101375	PH domain-containing protein
ERAC42_01062	hypothetical protein	L870_RS0101370	hypothetical protein
ERAC42_01063	Amino-acid carrier protein AlsT	L870_RS0101365	sodium:alanine symporter family protein
ERAC42_01065	Ribonuclease J 1	L870_RS0101360	ribonuclease J
ERAC42_01066	Bifunctional oligoribonuclease and PAP phosphatase NrnA	L870_RS0101355	RNA/single-stranded DNA exonuclease
ERAC42_01067	hypothetical protein	L870_RS0101350	50S ribosomal protein L9
ERAC42_01068	Replicative DNA helicase	L870_RS0101345	replicative DNA helicase
ERAC42_01069	tRNA(Ile)-lysidine synthase	L870_RS18215	tRNA lysidine(34) synthetase TilS
ERAC42_01070	ATP-dependent zinc metalloprotease FtsH	L870_RS0101335	ATP-dependent zinc metalloprotease FtsH
ERAC42_01071	Glycogen accumulation regulator GarA	L870_RS0101330	FHA domain-containing protein
ERAC42_01072	Cell division protein FtsW	L870_RS0101325	FtsW/RodA/SpoVE family cell cycle protein
ERAC42_01073	Beta-lactam-inducible penicillin-binding protein	L870_RS0101320	ABC transporter permease
ERAC42_01074	SigL modulation protein	L870_RS0101315	ribosome-associated translation inhibitor RaiA
ERAC42_01075	hypothetical protein	L870_RS0101310	lactate utilization protein
ERAC42_01076	putative membrane protein	L870_RS0101305	putative ABC transporter permease
ERAC42_01087	Asparagine synthetase [glutamine-hydrolyzing] 1	L870_RS0105720	asparagine synthase (glutamine-hydrolyzing)
ERAC42_01088	Glycerol-3-phosphate dehydrogenase [NAD(P)+]	L870_RS0105715	NAD(P)-dependent glycerol-3-phosphate dehydrogenase
ERAC42_01089	G3P acyltransferase	L870_RS0105710	glycerol-3-phosphate 1-O-acyltransferase PlsY
ERAC42_01090	GTP-binding protein EngA	L870_RS0105705	ribosome biogenesis GTPase Der
ERAC42_01091	putative FeS-containing Cyanobacterial-specific oxidoreductase	L870_RS0105700	DUF512 domain-containing protein
ERAC42_01092	50S ribosomal protein L32	L870_RS0105695	50S ribosomal protein L32
ERAC42_01093	hypothetical protein	L870_RS0105690	DUF177 domain-containing protein
ERAC42_01094	hypothetical protein	L870_RS0105685	hypothetical protein
ERAC42_01095	Glucose-6-phosphate isomerase	L870_RS0105680	glucose-6-phosphate isomerase
ERAC42_01096	D-alanyl-D-alanine carboxypeptidase DacF precursor	L870_RS0105675	D-alanyl-D-alanine carboxypeptidase
ERAC42_01097	D-alanyl-D-alanine carboxypeptidase	L870_RS18415	M15 family metallopeptidase
ERAC42_01098	D-alanyl-D-alanine carboxypeptidase DacF precursor	L870_RS16745	D-alanyl-D-alanine carboxypeptidase
ERAC42_01099	Glutaconyl-CoA decarboxylase subunit beta	L870_RS0101690	sodium ion-translocating decarboxylase subunit beta
ERAC42_01100	Glutaconyl-CoA decarboxylase subunit gamma	L870_RS0101695	biotin/lipoyl-binding protein
ERAC42_01101	sodium pump decarboxylases, gamma subunit	L870_RS0101700	hypothetical protein
ERAC42_01102	Methylmalonyl-CoA carboxyltransferase 5S subunit	L870_RS0101705	pyruvate carboxylase subunit B
ERAC42_01103	Tetracycline resistance protein TetO	L870_RS0101710	GTP-binding protein
ERAC42_01105	Sporulation protein YunB	L870_RS0101715	sporulation protein YunB
ERAC42_01106	putative ABC transporter ATP-binding protein	L870_RS0102085	ABC transporter ATP-binding protein
ERAC42_01107	putative ABC transporter ATP-binding protein	L870_RS0102090	ABC transporter ATP-binding protein
ERAC42_01109	Bacterial nodulin-like intrinsic protein	L870_RS16295	MIP family channel protein
ERAC42_01110	hypothetical protein	L870_RS0101470	hypothetical protein
ERAC42_01111	sortase	L870_RS0101465	class D sortase
ERAC42_01112	hypothetical protein	L870_RS0101460	hypothetical protein
ERAC42_01114	anaerobic ribonucleoside-triphosphate reductase activating protein	L870_RS0101835	radical SAM protein
ERAC42_01115	ATP-dependent Clp protease ATP-binding subunit ClpC	L870_RS0101850	ATP-dependent Clp protease ATP-binding subunit
ERAC42_01117	ATP-dependent Clp protease ATP-binding subunit ClpX	L870_RS0101860	ATP-dependent Clp protease ATP-binding subunit ClpX
ERAC42_01118	ATP-dependent Clp protease proteolytic subunit	L870_RS0101865	ATP-dependent Clp protease proteolytic subunit
ERAC42_01119	Trigger factor	L870_RS0101870	trigger factor
ERAC42_01120	putative phosphoesterase or phosphohydrolase	L870_RS0101875	serine/threonine protein phosphatase
ERAC42_01121	Threonine synthase	L870_RS0101880	threonine synthase
ERAC42_01122	hypothetical protein	L870_RS0101885	YraN family protein
ERAC42_01123	Ribonuclease HII	L870_RS0101890	ribonuclease HII
ERAC42_01124	Ribosome biogenesis GTPase A	L870_RS0101895	ribosome biogenesis GTPase YlqF
ERAC42_01125	Signal peptidase IB	L870_RS18220	signal peptidase I
ERAC42_01126	Signal peptidase I S	L870_RS0101905	signal peptidase I
ERAC42_01127	50S ribosomal protein L19	L870_RS0101910	50S ribosomal protein L19
ERAC42_01128	putative methyltransferase YcgJ	L870_RS0101915	class I SAM-dependent methyltransferase
ERAC42_01129	radical SAM-linked protein	L870_RS0101920	DUF2344 domain-containing protein
ERAC42_01130	B12-binding domain/radical SAM domain protein, family	L870_RS0101925	TIGR03960 family B12-binding radical SAM protein
ERAC42_01131	putative N-acetyltransferase YvbK	L870_RS0101935	GNAT family N-acetyltransferase
ERAC42_01132	Cytidine deaminase	L870_RS0101940	cytidine deaminase
ERAC42_01133	hypothetical protein	L870_RS0101945	DUF896 domain-containing protein
ERAC42_01134	3-oxoacyl-[acyl-carrier-protein] reductase FabG	L870_RS0101950	SDR family oxidoreductase
ERAC42_01135	Lipoteichoic acid synthase 1	L870_RS0101960	LTA synthase family protein
ERAC42_01136	Fluoroacetyl-CoA thioesterase	L870_RS0101965	dihydrolipoamide acyltransferase
ERAC42_01137	Serine protease Do-like HtrB	L870_RS0101970	trypsin-like serine protease
ERAC42_01138	ATP-dependent helicase/nuclease subunit A	L870_RS0105660	helicase-exonuclease AddAB subunit AddA
ERAC42_01139	ATP-dependent helicase/deoxyribonuclease subunit B	L870_RS0105655	hypothetical protein
ERAC42_01140	Lysozyme M1 precursor	L870_RS18410	lysozyme M1 (1,4-beta-N-acetylmuramidase)
ERAC42_01141	Ribosomal large subunit pseudouridine synthase C	L870_RS0105645	RluA family pseudouridine synthase
ERAC42_01142	Arogenate dehydrogenase	L870_RS0105640	prephenate dehydrogenase
ERAC42_01143	N-acetylmuramoyl-L-alanine amidase CwlD	L870_RS0105635	SH3 domain-containing protein
ERAC42_01144	TspO/MBR family protein	L870_RS0105620	tryptophan-rich sensory protein
ERAC42_01145	hypothetical protein	L870_RS0105625	hypothetical protein
ERAC42_01146	D-alanyl-D-alanine carboxypeptidase DacB precursor	L870_RS0105630	D-alanyl-D-alanine carboxypeptidase
ERAC42_01147	Periplasmic beta-glucosidase precursor	L870_RS16175	glycoside hydrolase family 3 protein
ERAC42_01149	Nitrogen fixation protein rnfB	L870_RS0105535	RnfABCDGE type electron transport complex subunit B
ERAC42_01150	Electron transport complex protein RnfA	L870_RS0105530	RnfABCDGE type electron transport complex subunit A
ERAC42_01151	Nitrogen fixation protein RnfE	L870_RS0105525	electron transport complex subunit E
ERAC42_01152	Na(+)-translocating NADH-quinone reductase subunit C	L870_RS0105520	FMN-binding protein
ERAC42_01153	Nitrogen fixation protein RnfD	L870_RS0105515	RnfABCDGE type electron transport complex subunit D
ERAC42_01154	Nitrogen fixation protein RnfC	L870_RS0105510	electron transport complex subunit RsxC
ERAC42_01159	Vegetative protein 19	L870_RS0101010	elongation factor G
ERAC42_01160	Stage III sporulation protein F	L870_RS0101005	oligosaccharide flippase family protein
ERAC42_01161	HTH-type transcriptional regulator ImmR	L870_RS0101000	helix-turn-helix domain-containing protein
ERAC42_01162	cobyric acid synthase	L870_RS0100995	glutamine amidotransferase
ERAC42_01163	UDP-N-acetylmuramoyl-L-alanyl-D-glutamate synthetase	L870_RS0100990	Mur ligase family protein
ERAC42_01164	Bifunctional protein GlmU	L870_RS0100975	UDP-N-acetylglucosamine pyrophosphorylase
ERAC42_01166	Phosphoribosyl-ATP pyrophosphatase	L870_RS0100965	phosphoribosyl-ATP diphosphatase
ERAC42_01167	phosphoribosyl-AMP cyclohydrolase	L870_RS0100960	phosphoribosyl-AMP cyclohydrolase
ERAC42_01168	Cytidine deaminase	L870_RS0100955	cytidine deaminase
ERAC42_01169	Imidazole glycerol phosphate synthase subunit HisF	L870_RS0100950	imidazole glycerol phosphate synthase subunit HisF
ERAC42_01170	ribosomal-protein-alanine acetyltransferase	L870_RS0107585	GNAT family N-acetyltransferase
ERAC42_01171	1-(5-phosphoribosyl)-5-[(5- phosphoribosylamino)methylideneamino] imidazole-4-carboxamide isomerase	L870_RS0100940	1-(5-phosphoribosyl)-5-[(5- phosphoribosylamino)methylideneamino]imidazole-4- carboxamide isomerase
ERAC42_01173	Tyrosine-protein phosphatase precursor	L870_RS0100930	tyrosine-protein phosphatase
ERAC42_01174	shikimate kinase	L870_RS0100925	hypothetical protein
ERAC42_01175	Imidazole glycerol phosphate synthase subunit HisH 1	L870_RS0100920	imidazole glycerol phosphate synthase subunit HisH
ERAC42_01176	Imidazoleglycerol-phosphate dehydratase	L870_RS0100915	imidazoleglycerol-phosphate dehydratase HisB
ERAC42_01177	Histidinol-phosphate aminotransferase	L870_RS0100910	histidinol-phosphate aminotransferase family protein
ERAC42_01179	Histidinol dehydrogenase	L870_RS0100900	histidinol dehydrogenase
ERAC42_01180	ATP phosphoribosyltransferase	L870_RS0100895	ATP phosphoribosyltransferase
ERAC42_01181	ATP phosphoribosyltransferase regulatory subunit	L870_RS0100890	ATP phosphoribosyltransferase regulatory subunit
ERAC42_01183	DNA polymerase III PolC-type	L870_RS0100885	PolC-type DNA polymerase III
ERAC42_01184	4-hydroxy-3-methylbut-2-en-1-yl diphosphate synthase	L870_RS0100875	flavodoxin-dependent (E)-4-hydroxy-3-methylbut-2-enyl-diphosphate synthase
ERAC42_01185	Zinc metalloprotease RasP	L870_RS0100865	zinc metalloprotease
ERAC42_01186	1-deoxy-D-xylulose 5-phosphate reductoisomerase	L870_RS0100860	1-deoxy-D-xylulose-5-phosphate reductoisomerase
ERAC42_01187	Phosphatidate cytidylyltransferase	L870_RS0100855	phosphatidate cytidylyltransferase
ERAC42_01188	Ditrans,polycis-undecaprenyl-diphosphate synthase ((2E,6E)-farnesyl-diphosphate specific)	L870_RS0100850	di-trans,poly-cis-decaprenylcistransferase
ERAC42_01189	Ribosome-releasing factor	L870_RS0100845	ribosome recycling factor
ERAC42_01190	Uridylate kinase	L870_RS0100840	UMP kinase
ERAC42_01193	G3P acyltransferase	L870_RS0100805	glycerol-3-phosphate acyltransferase
ERAC42_01194	Staphylococcal virulence regulator protein A	L870_RS0100800	MATE family efflux transporter
ERAC42_01200	Exodeoxyribonuclease V alpha chain	L870_RS0100470	ATP-dependent RecD-like DNA helicase
ERAC42_01201	Rod shape-determining protein MreB	L870_RS0100465	rod shape-determining protein
ERAC42_01203	antiporter inner membrane protein	L870_RS0100460	Mrp/NBP35 family ATP-binding protein
ERAC42_01205	Lon protease 2	L870_RS0112640	DNA repair protein RadA
ERAC42_01207	Riboflavin biosynthesis protein RibD	L870_RS0100450	bifunctional diaminohydroxyphosphoribosylaminopyrimidine deaminase/5-amino-6-(5-phosphoribosylamino)uracil reductase RibD
ERAC42_01208	Riboflavin synthase	L870_RS0100445	riboflavin synthase
ERAC42_01210	Riboflavin biosynthesis protein RibBA	L870_RS0100435	bifunctional 3,4-dihydroxy-2-butanone-4-phosphate synthase/GTP cyclohydrolase II
ERAC42_01212	6,7-dimethyl-8-ribityllumazine synthase	L870_RS0100420	6,7-dimethyl-8-ribityllumazine synthase
ERAC42_01213	5-nucleotidase	L870_RS0100415	HAD family hydrolase
ERAC42_01214	Macrolide export ATP-binding/permease protein MacB	L870_RS0105340	ABC transporter ATP-binding protein/permease
ERAC42_01215	Ribose-phosphate pyrophosphokinase	L870_RS0105335	ribose-phosphate pyrophosphokinase
ERAC42_01216	Inorganic pyrophosphatase	L870_RS0105330	inorganic diphosphatase
ERAC42_01217	putative diguanylate cyclase AdrA	L870_RS0105325	GGDEF domain-containing protein
ERAC42_01219	tRNA-specific adenosine deaminase	L870_RS0105315	dCMP deaminase family protein
ERAC42_01220	Phosphoglycolate phosphatase	L870_RS0100545	HAD family hydrolase
ERAC42_01221	Glycerol-1-phosphate dehydrogenase [NAD(P)+]	L870_RS0100550	iron-containing alcohol dehydrogenase family protein
ERAC42_01222	putative DMT superfamily transporter inner membrane protein	L870_RS0100620	DMT family transporter
ERAC42_01223	putative copper-importing P-type ATPase A	L870_RS0101280	heavy metal translocating P-type ATPase
ERAC42_01228	NifU-like protein	L870_RS0104425	Fe-S cluster assembly scaffold protein NifU
ERAC42_01230	Cysteine desulfurase	L870_RS0104415	cysteine desulfurase NifS
ERAC42_01231	Ribonuclease HI	L870_RS0104410	ribonuclease HI
ERAC42_01232	Phosphoglucosamine mutase	L870_RS0104470	phosphoglucosamine mutase
ERAC42_01233	Xylosidase/arabinosidase	L870_RS0109150	family 43 glycosylhydrolase
ERAC42_01234	hypothetical protein	L870_RS0104475	LPS biosynthesis protein
ERAC42_01235	preprotein translocase subunit SecG	L870_RS0104495	preprotein translocase subunit SecG
ERAC42_01236	Ribonuclease R	L870_RS0104490	ribonuclease R
ERAC42_01237	hypothetical protein	L870_RS0104485	hypothetical protein
ERAC42_01238	Acetyltransferase (GNAT) family protein	L870_RS0109935	GNAT family N-acetyltransferase
ERAC42_01239	50S ribosomal protein L13	L870_RS0104390	50S ribosomal protein L13
ERAC42_01240	hypothetical protein	L870_RS0104385	30S ribosomal protein S9
ERAC42_01242	PhoU-like phosphate uptake regulator	L870_RS0104480	Na/Pi cotransporter family protein
ERAC42_01243	Proline--tRNA ligase	L870_RS0104405	proline--tRNA ligase
ERAC42_01245	UDP-glucose 6-dehydrogenase	L870_RS0108095	nucleotide sugar dehydrogenase
ERAC42_01246	putative glycosyltransferase YkoT	L870_RS0107455	glycosyltransferase family 2 protein
ERAC42_01247	hypothetical protein	L870_RS0104430	leucine-rich repeat domain-containing protein
ERAC42_01248	hypothetical protein	L870_RS0104435	leucine-rich repeat domain-containing protein
ERAC42_01249	auxin efflux carrier	L870_RS0110070	AEC family transporter
ERAC42_01250	Endoglucanase 1 precursor	L870_RS18360	hypothetical protein
ERAC42_01251	Endo-1,4-beta-xylanase Y precursor	L870_RS0104395	glycoside hydrolase
ERAC42_01252	Glycerophosphoryl diester phosphodiesterase	L870_RS0109295	hypothetical protein
ERAC42_01253	DNA polymerase I	L870_RS0113305	DNA polymerase I
ERAC42_01254	Ribosomal RNA small subunit methyltransferase E	L870_RS0104520	16S rRNA (uracil(1498)-N(3))-methyltransferase
ERAC42_01255	hypothetical protein	L870_RS0104525	YtxH domain-containing protein
ERAC42_01260	Tyrosine phosphorylated protein A	L870_RS0104555	translational GTPase TypA
ERAC42_01261	hypothetical protein	L870_RS0104565	hypothetical protein
ERAC42_01263	Inosine-5-monophosphate dehydrogenase	L870_RS0104575	IMP dehydrogenase
ERAC42_01265	imidazolonepropionase	L870_RS0104585	amidohydrolase
ERAC42_01266	Shikimate kinase	L870_RS0104590	shikimate kinase
ERAC42_01267	putative acetyltransferase	L870_RS0104600	GNAT family N-acetyltransferase
ERAC42_01269	Shikimate dehydrogenase	L870_RS0104605	shikimate dehydrogenase
ERAC42_01270	Malonyl CoA-acyl carrier protein transacylase	L870_RS0104610	ACP S-malonyltransferase
ERAC42_01271	3-oxoacyl-[acyl-carrier-protein] synthase 3	L870_RS0104615	ketoacyl-ACP synthase III
ERAC42_01272	Nitronate monooxygenase	L870_RS0104620	enoyl-[acyl-carrier-protein] reductase FabK
ERAC42_01273	3-oxoacyl-[acyl-carrier-protein] reductase FabG	L870_RS0104630	3-oxoacyl-[acyl-carrier-protein] reductase
ERAC42_01274	3-oxoacyl-[acyl-carrier-protein] synthase 2	L870_RS0104635	beta-ketoacyl-ACP synthase II
ERAC42_01275	Biotin carboxyl carrier protein of acetyl-CoA carboxylase	L870_RS0104640	acetyl-CoA carboxylase biotin carboxyl carrier protein
ERAC42_01276	3-hydroxyacyl-[acyl-carrier-protein] dehydratase FabZ	L870_RS0104655	beta-hydroxyacyl-ACP dehydratase
ERAC42_01278	Biotin carboxylase	L870_RS0104660	acetyl-CoA carboxylase biotin carboxylase subunit
ERAC42_01279	Acetyl-coenzyme A carboxylase carboxyl transferase subunit beta	L870_RS0104665	acetyl-CoA carboxylase carboxyltransferase subunit beta
ERAC42_01280	Acetyl-coenzyme A carboxylase carboxyl transferase subunit alpha	L870_RS0104670	acetyl-CoA carboxylase carboxyltransferase subunit alpha
ERAC42_01281	Acyl carrier protein	L870_RS0104675	acyl carrier protein
ERAC42_01282	RNA polymerase factor sigma-70	L870_RS0104680	sigma-70 family RNA polymerase sigma factor
ERAC42_01285	ParA-like protein	L870_RS0104690	cobalamin biosynthesis protein CobQ
ERAC42_01286	2-oxoglutarate-acceptor oxidoreductase subunit OorD	L870_RS0104695	4Fe-4S dicluster domain-containing protein
ERAC42_01287	2-oxoglutarate oxidoreductase subunit KorA	L870_RS0104700	3-methyl-2-oxobutanoate dehydrogenase subunit VorB
ERAC42_01288	2-oxoglutarate oxidoreductase subunit KorB	L870_RS0104705	2-oxoglutarate oxidoreductase
ERAC42_01289	NADH-dependent phenylglyoxylate dehydrogenase subunit gamma	L870_RS0104710	2-oxoacid:ferredoxin oxidoreductase subunit gamma
ERAC42_01292	Cellobiose phosphorylase	L870_RS0104760	glycosyl transferase
ERAC42_01294	transcriptional regulator, y4mF family	L870_RS0104755	helix-turn-helix transcriptional regulator
ERAC42_01296	hypothetical protein	L870_RS0104745	hypothetical protein
ERAC42_01298	Aldose 1-epimerase	L870_RS0104740	aldose 1-epimerase
ERAC42_01299	Citrate synthase	L870_RS0104730	citrate/2-methylcitrate synthase
ERAC42_01300	DNA-directed RNA polymerase subunit P	L870_RS0104725	hypothetical protein
ERAC42_01303	Inner membrane protein YgaZ	L870_RS0104790	AzlC family ABC transporter permease
ERAC42_01304	putative membrane protein	L870_RS0104785	AzlD domain-containing protein
ERAC42_01305	C_GCAxxG_C_C family protein	L870_RS0111590	hypothetical protein
ERAC42_01306	putative diguanylate cyclase AdrA	L870_RS0111985	GGDEF domain-containing protein
ERAC42_01307	hypothetical protein	L870_RS0104815	hypothetical protein
ERAC42_01309	hypothetical protein	L870_RS0104825	hypothetical protein
ERAC42_01310	hypothetical protein	L870_RS0104830	hypothetical protein
ERAC42_01311	hypothetical protein	L870_RS16675	hypothetical protein
ERAC42_01312	hypothetical protein	L870_RS0104840	hypothetical protein
ERAC42_01313	hypothetical protein	L870_RS0104845	hypothetical protein
ERAC42_01314	phage terminase, large subunit, PBSX family	L870_RS0104850	PBSX family phage terminase large subunit
ERAC42_01315	Terminase small subunit	L870_RS0104855	hypothetical protein
ERAC42_01316	Spore protein YabP	L870_RS0115530	sporulation protein YabP
ERAC42_01317	spore cortex biosynthesis protein YabQ	L870_RS0115525	hypothetical protein
ERAC42_01318	hypothetical protein	L870_RS0115520	hypothetical protein
ERAC42_01319	General stress protein 13	L870_RS0115515	S1 RNA-binding domain-containing protein
ERAC42_01320	Xyloglucanase Xgh74A precursor	L870_RS0104805	1,4-beta-glucanase
ERAC42_01322	Bifunctional protein GlmU	L870_RS0105015	UDP-N-acetylglucosamine diphosphorylase/glucosamine-1-phosphate N-acetyltransferase
ERAC42_01326	Pyruvate, phosphate dikinase	L870_RS0105000	pyruvate, phosphate dikinase
ERAC42_01327	Metallo-beta-lactamase superfamily protein	L870_RS0106715	MBL fold metallo-hydrolase
ERAC42_01328	nitrogenase cofactor biosynthesis protein NifB	L870_RS0106710	DUF134 domain-containing protein
ERAC42_01329	putative chromate transport protein	L870_RS0106705	chromate transporter
ERAC42_01330	Chromate transport protein	L870_RS0106700	chromate transporter
ERAC42_01331	Arsenical resistance operon repressor	L870_RS0106695	winged helix-turn-helix transcriptional regulator
ERAC42_01332	C_GCAxxG_C_C family protein	L870_RS0106690	hypothetical protein
ERAC42_01333	putative permease	L870_RS0106685	permease
ERAC42_01342	hypothetical protein	L870_RS0107760	protein kinase
ERAC42_01347	Glycerate dehydrogenase	L870_RS0103380	D-2-hydroxyacid dehydrogenase
ERAC42_01348	Glutamate 5-kinase 1	L870_RS0103385	glutamate 5-kinase
ERAC42_01349	Gamma-glutamyl phosphate reductase	L870_RS0103390	glutamate-5-semialdehyde dehydrogenase
ERAC42_01351	Autolytic lysozyme	L870_RS16370	glycoside hydrolase
ERAC42_01352	hypothetical protein	L870_RS0112260	DUF2225 domain-containing protein
ERAC42_01353	GIY-YIG nuclease superfamily protein	L870_RS0102765	GIY-YIG nuclease family protein
ERAC42_01354	hypothetical protein	L870_RS17605	RNA-binding transcriptional accessory protein
ERAC42_01355	Phospholipase YtpA	L870_RS0112250	hypothetical protein
ERAC42_01356	hypothetical protein	L870_RS0104190	hypothetical protein
ERAC42_01357	UV-endonuclease	L870_RS0104195	endonuclease III
ERAC42_01358	secondary thiamine-phosphate synthase enzyme	L870_RS0104200	YjbQ family protein
ERAC42_01359	NAD-dependent protein deacetylase	L870_RS0104205	NAD-dependent protein deacylase
ERAC42_01361	Trk system potassium uptake protein TrkA	L870_RS0102335	Trk system potassium transporter TrkA
ERAC42_01362	Trk system potassium uptake protein TrkG	L870_RS0102340	TrkH family potassium uptake protein
ERAC42_01364	30S ribosomal protein S12	L870_RS0102355	30S ribosomal protein S12
ERAC42_01365	30S ribosomal protein S7	L870_RS0102360	30S ribosomal protein S7
ERAC42_01366	Vegetative protein 19	L870_RS0102365	elongation factor G
ERAC42_01367	Elongation factor Tu-A	L870_RS0102370	elongation factor Tu
ERAC42_01368	Daunorubicin/doxorubicin resistance ATP-binding protein DrrA	L870_RS0102375	ATP-binding cassette domain-containing protein
ERAC42_01371	Ribonuclease	L870_RS0105300	MBL fold metallo-hydrolase
ERAC42_01374	Endo-1,4-beta-xylanase A precursor	L870_RS18860	carbohydrate-binding protein
ERAC42_01376	gliding-associated putative ABC transporter substrate-binding component GldG	L870_RS0113665	hypothetical protein
ERAC42_01377	gliding motility-associated ABC transporter permease protein GldF	L870_RS0113670	ABC transporter permease subunit
ERAC42_01378	putative ABC transporter ATP-binding protein YxlF	L870_RS0113675	ATP-binding cassette domain-containing protein
ERAC42_01379	Endoglucanase SS precursor	L870_RS17785	hypothetical protein
ERAC42_01380	putative sporulation protein YtaF	L870_RS0107260	sporulation protein
ERAC42_01381	Xylose isomerase-like TIM barrel	L870_RS0107265	sugar phosphate isomerase/epimerase
ERAC42_01382	Transcriptional repressor NrdR	L870_RS0107270	transcriptional repressor NrdR
ERAC42_01383	hypothetical protein	L870_RS0107280	DUF4830 domain-containing protein
ERAC42_01384	Ribosomal small subunit pseudouridine synthase A	L870_RS16950	rRNA pseudouridine synthase
ERAC42_01385	Trehalose import ATP-binding protein SugC	L870_RS0107290	sn-glycerol-3-phosphate ABC transporter ATP-binding protein UgpC
ERAC42_01386	Beta-Ala-Xaa dipeptidase	L870_RS0107295	M20 family peptidase
ERAC42_01388	Carbamoyl-phosphate synthase large chain	L870_RS0108155	carbamoyl-phosphate synthase large subunit
ERAC42_01391	30S ribosomal protein S20	L870_RS0107315	30S ribosomal protein S20
ERAC42_01392	Germination protease precursor	L870_RS0107310	GPR endopeptidase
ERAC42_01393	Large-conductance mechanosensitive channel	L870_RS0108165	large conductance mechanosensitive channel protein MscL
ERAC42_01394	hypothetical protein	L870_RS0108170	zinc ribbon domain-containing protein
ERAC42_01395	D-alanyl-D-alanine carboxypeptidase	L870_RS17120	M15 family metallopeptidase
ERAC42_01397	2-hydroxyglutaryl-CoA dehydratase component A	L870_RS0108260	hypothetical protein
ERAC42_01398	2-hydroxyglutaryl-CoA dehydratase, D-component	L870_RS0108265	2-hydroxyglutaryl-CoA dehydratase
ERAC42_01399	Phosphatidylserine decarboxylase proenzyme	L870_RS0108270	phosphatidylserine decarboxylase
ERAC42_01401	hypothetical protein	L870_RS0108305	hypothetical protein
ERAC42_01402	hypothetical protein	L870_RS0108310	hypothetical protein
ERAC42_01403	Chaperone protein DnaJ	L870_RS0108315	molecular chaperone DnaJ
ERAC42_01404	Heat shock protein 70	L870_RS0108320	molecular chaperone DnaK
ERAC42_01405	HSP-70 cofactor	L870_RS0108325	nucleotide exchange factor GrpE
ERAC42_01406	Heat-inducible transcription repressor HrcA	L870_RS0108330	heat-inducible transcription repressor HrcA
ERAC42_01407	Glycine--tRNA ligase	L870_RS0107470	glycine--tRNA ligase
ERAC42_01409	UDP-glucose:undecaprenyl-phosphate glucose-1-phosphate transferase	L870_RS17150	sugar transferase
ERAC42_01410	Mannose-1-phosphate guanylyltransferase RfbM	L870_RS0108660	NTP transferase domain-containing protein
ERAC42_01411	GDP-mannose 4,6-dehydratase	L870_RS0108655	GDP-mannose 4,6-dehydratase
ERAC42_01412	Mannosylfructose-phosphate synthase	L870_RS0108630	glycosyltransferase family 4 protein
ERAC42_01414	Glycosyltransferase KanE	L870_RS0108625	glycosyltransferase
ERAC42_01415	GDP-6-deoxy-D-mannose reductase	L870_RS0108620	NAD-dependent epimerase/dehydratase family protein
ERAC42_01417	hypothetical protein	L870_RS0108615	hypothetical protein
ERAC42_01418	F-ATPase subunit 6	L870_RS0108610	F0F1 ATP synthase subunit A
ERAC42_01419	Lipid-binding protein	L870_RS0108600	ATP synthase F0 subunit C
ERAC42_01420	F-type ATPase subunit b	L870_RS0108595	F0F1 ATP synthase subunit B
ERAC42_01421	ATP synthase subunit alpha	L870_RS0108590	F0F1 ATP synthase subunit alpha
ERAC42_01422	Na(+)-translocating ATPase gamma chain	L870_RS0108585	ATP synthase F1 subunit gamma
ERAC42_01424	ATP synthase subunit beta	L870_RS0108575	F0F1 ATP synthase subunit beta
ERAC42_01425	F-ATPase epsilon subunit	L870_RS0108570	ATP synthase F1 subunit epsilon
ERAC42_01426	preprotein translocase subunit SecD	L870_RS0108565	protein translocase subunit SecD
ERAC42_01427	preprotein translocase subunit SecF	L870_RS0108560	protein translocase subunit SecF
ERAC42_01429	Putative protein phosphatase 2C-type	L870_RS0108550	serine/threonine-protein phosphatase
ERAC42_01431	Pimelyl-[acyl-carrier protein] methyl ester esterase	L870_RS0108250	alpha/beta hydrolase
ERAC42_01432	UDP-N-acetylmuramoyl-tripeptide--D-alanyl-D- alanine ligase	L870_RS0108245	UDP-N-acetylmuramoyl-tripeptide--D-alanyl-D- alanine ligase
ERAC42_01433	D-alanine--D-alanine ligase	L870_RS0108240	D-alanine--D-alanine ligase
ERAC42_01434	Putative acetyltransferase	L870_RS17125	sugar O-acetyltransferase
ERAC42_01435	Cat operon transcriptional regulator	L870_RS0108220	LysR family transcriptional regulator
ERAC42_01436	Dihydroorotate oxidase B, electron transfer subunit	L870_RS0108215	sulfide/dihydroorotate dehydrogenase-like FAD/NAD-binding protein
ERAC42_01437	Glutamate synthase [NADPH] small chain	L870_RS0108210	NADPH-dependent glutamate synthase
ERAC42_01438	Endoglucanase A precursor	L870_RS0104455	cellulase family glycosylhydrolase
ERAC42_01439	Phosphate regulon sensor protein PhoR	L870_RS18395	two-component sensor histidine kinase
ERAC42_01440	Response regulator ArlR	L870_RS0105025	response regulator transcription factor
ERAC42_01441	hypothetical protein	L870_RS0105020	hypothetical protein
ERAC42_01443	hypothetical protein	L870_RS0108495	hypothetical protein
ERAC42_01444	SpoIVB peptidase precursor	L870_RS0108500	SpoIVB peptidase
ERAC42_01445	Catabolite repression HPr	L870_RS0108505	HPr family phosphocarrier protein
ERAC42_01446	tRNA (guanine-N(1)-)-methyltransferase	L870_RS0108510	tRNA (guanosine(37)-N1)-methyltransferase TrmD
ERAC42_01447	Ribosome maturation factor RimM	L870_RS0108525	16S rRNA processing protein RimM
ERAC42_01448	Adenylosuccinate lyase	L870_RS0108535	adenylosuccinate lyase
ERAC42_01450	putative O-linked N-acetylglucosamine transferase, SPINDLY family	L870_RS0107535	tetratricopeptide repeat protein
ERAC42_01451	DNA polymerase III subunit gamma/tau	L870_RS0107530	DNA polymerase III subunit gamma/tau
ERAC42_01452	Nucleoid-associated protein	L870_RS0107525	YbaB/EbfC family nucleoid-associated protein
ERAC42_01453	Recombination protein RecR	L870_RS0107520	recombination protein RecR
ERAC42_01455	putative N-acetyltransferase YsnE	L870_RS18605	GNAT family N-acetyltransferase
ERAC42_01463	putative membrane protein	L870_RS0104460	YfhO family protein
ERAC42_01464	Flavoredoxin	L870_RS0107340	flavin reductase
ERAC42_01465	Stage 0 sporulation protein G	L870_RS0107345	sporulation transcription factor Spo0A
ERAC42_01466	putative hydrolase (HAD superfamily)	L870_RS0107350	hypothetical protein
ERAC42_01467	Mannan endo-1,4-beta-mannosidase	L870_RS16960	glycoside hydrolase
ERAC42_01468	hypothetical protein	L870_RS0107360	alpha-L-fucosidase
ERAC42_01469	Alpha-amylase/pullulanase	L870_RS0107485	glycoside hydrolase family 13 protein
ERAC42_01470	Maltodextrin phosphorylase	L870_RS0107490	glycogen/starch/alpha-glucan phosphorylase
ERAC42_01471	hypothetical protein	L870_RS0107495	hypothetical protein
ERAC42_01472	Putative bifunctional phosphatase/peptidyl-prolyl cis-trans isomerase	L870_RS16995	peptidylprolyl isomerase
ERAC42_01474	UDP-N-acetylglucosamine 1-carboxyvinyltransferase 2	L870_RS17010	UDP-N-acetylglucosamine 1-carboxyvinyltransferase
ERAC42_01475	CDP-diacylglycerol-serine O-phosphatidyltransferase	L870_RS0107420	CDP-diacylglycerol--serine O-phosphatidyltransferase
ERAC42_01476	Polyphosphate kinase	L870_RS16970	polyphosphate kinase 1
ERAC42_01477	Uridine kinase	L870_RS0107430	nucleoside kinase
ERAC42_01478	Inner membrane protein YbiR	L870_RS0110710	citrate transporter
ERAC42_01479	Guanine deaminase	L870_RS0110135	nucleoside deaminase
ERAC42_01480	Multiple sugar-binding periplasmic receptor ChvE precursor	L870_RS0111165	sugar ABC transporter substrate-binding protein
ERAC42_01481	RNA polymerase sigma factor SigV	L870_RS0101810	sigma-70 family RNA polymerase sigma factor
ERAC42_01484	CAAX amino terminal protease self- immunity	L870_RS0106250	hypothetical protein
ERAC42_01485	5-methylcytosine-specific restriction enzyme B	L870_RS19010	AAA domain-containing protein
ERAC42_01486	5-methylcytosine-specific restriction enzyme subunit McrC	L870_RS0108130	hypothetical protein
ERAC42_01487	putative acetyltransferase	L870_RS0107735	GNAT family N-acetyltransferase
ERAC42_01488	Cyclomaltodextrinase	L870_RS0103440	hypothetical protein
ERAC42_01504	Murein hydrolase activator NlpD precursor	L870_RS17145	M23 family metallopeptidase
ERAC42_01505	Ribosomal large subunit pseudouridine synthase D	L870_RS0108385	RluA family pseudouridine synthase
ERAC42_01506	Putative phosphoserine phosphatase 2	L870_RS0108375	histidine phosphatase family protein
ERAC42_01507	Putative PBSX repressor	L870_RS0108370	helix-turn-helix transcriptional regulator
ERAC42_01508	Cys regulon transcriptional activator	L870_RS0101230	LysR family transcriptional regulator
ERAC42_01509	X-X-X-Leu-X-X-Gly heptad repeats	L870_RS0107580	hypothetical protein
ERAC42_01510	Membrane protein YdfJ	L870_RS0107575	MMPL family transporter
ERAC42_01511	putative HTH-type transcriptional regulator YvdT	L870_RS0107570	TetR/AcrR family transcriptional regulator
ERAC42_01512	manganese transport regulator MntR	L870_RS0108725	metal-dependent transcriptional regulator
ERAC42_01513	CDP-diacylglycerol--glycerol-3-phosphate 3-phosphatidyltransferase	L870_RS0108720	CDP-diacylglycerol--glycerol-3-phosphate 3-phosphatidyltransferase
ERAC42_01514	Ribosomal protein S12 methylthiotransferase RimO	L870_RS0108715	30S ribosomal protein S12 methylthiotransferase RimO
ERAC42_01515	recombination regulator RecX	L870_RS0108710	hypothetical protein
ERAC42_01516	Recombinase A	L870_RS0108705	recombinase RecA
ERAC42_01517	Release factor glutamine methyltransferase	L870_RS17160	peptide chain release factor N(5)-glutamine methyltransferase
ERAC42_01518	putative metal-dependent enzyme	L870_RS0108695	DUF1385 domain-containing protein
ERAC42_01519	Alkaline phosphatase synthesis sensor protein PhoR	L870_RS0108690	HAMP domain-containing histidine kinase
ERAC42_01520	Sensory transduction protein regX3	L870_RS0108685	response regulator transcription factor
ERAC42_01521	hypothetical protein	L870_RS0108680	hypothetical protein
ERAC42_01522	2-methylcitrate synthase 1	L870_RS0108675	citrate synthase
ERAC42_01523	hypothetical protein	L870_RS17155	stage II sporulation protein D
ERAC42_01524	Collagenase	L870_RS0108410	hypothetical protein
ERAC42_01525	Biotin synthase	L870_RS0108415	[FeFe] hydrogenase H-cluster radical SAM maturase HydE
ERAC42_01526	Quinolinate synthase A	L870_RS0108420	quinolinate synthase NadA
ERAC42_01527	Enamine/imine deaminase	L870_RS0108425	RidA family protein
ERAC42_01529	3-isopropylmalate dehydrogenase	L870_RS0108435	3-isopropylmalate dehydrogenase
ERAC42_01531	2,3-dimethylmalate dehydratase small subunit	L870_RS0108445	3-isopropylmalate dehydratase small subunit
ERAC42_01532	2,3-dimethylmalate dehydratase large subunit	L870_RS0108450	3-isopropylmalate dehydratase large subunit
ERAC42_01536	Putative acetolactate synthase small subunit	L870_RS0108460	acetolactate synthase small subunit
ERAC42_01537	Acetolactate synthase isozyme 2 large subunit	L870_RS0108465	biosynthetic-type acetolactate synthase large subunit
ERAC42_01539	2-isopropylmalate synthase	L870_RS0108475	2-isopropylmalate synthase
ERAC42_01540	hypothetical protein	L870_RS16985	hypothetical protein
ERAC42_01541	Putative metal chaperone YciC	L870_RS0101015	GTP-binding protein
ERAC42_01542	hypothetical protein	L870_RS0101020	GTPase
ERAC42_01543	RNA polymerase-binding transcription factor CarD	L870_RS0115195	transcriptional regulator
ERAC42_01544	Methionine synthase	L870_RS0108815	homocysteine methyltransferase
ERAC42_01545	P-protein	L870_RS0108820	bifunctional chorismate mutase/prephenate dehydratase
ERAC42_01546	Crossover junction endodeoxyribonuclease RuvC	L870_RS0108825	crossover junction endodeoxyribonuclease RuvC
ERAC42_01547	Holliday junction ATP-dependent DNA helicase RuvA	L870_RS0108830	Holliday junction branch migration protein RuvA
ERAC42_01548	enhanced serine sensitivity protein SseB	L870_RS0108835	enhanced serine sensitivity protein SseB
ERAC42_01549	Holliday junction ATP-dependent DNA helicase RuvB	L870_RS0108840	Holliday junction branch migration DNA helicase RuvB
ERAC42_01550	hypothetical protein	L870_RS0108845	hypothetical protein
ERAC42_01551	Phosphoglucosamine mutase	L870_RS0108850	phosphoglucosamine mutase
ERAC42_01552	Ribosomal RNA large subunit methyltransferase K	L870_RS0108855	methyltransferase domain-containing protein
ERAC42_01555	hypothetical protein	L870_RS0108860	hypothetical protein
ERAC42_01556	Energy-coupling factor transporter ATP-binding protein EcfA1	L870_RS0108870	energy-coupling factor transporter ATPase
ERAC42_01557	Energy-coupling factor transporter ATP-binding protein EcfA2	L870_RS0108875	energy-coupling factor transporter ATPase
ERAC42_01558	Energy-coupling factor transporter transmembrane protein EcfT	L870_RS0108880	energy-coupling factor transporter transmembrane protein EcfT
ERAC42_01559	putative membrane protein	L870_RS0108885	YfhO family protein
ERAC42_01560	tRNA pseudouridine synthase A	L870_RS0108890	tRNA pseudouridine(38-40) synthase TruA
ERAC42_01561	hypothetical protein	L870_RS0108895	hypothetical protein
ERAC42_01562	Colicin V production protein	L870_RS0108900	hypothetical protein
ERAC42_01563	ATP-dependent Clp protease ATP-binding subunit ClpC	L870_RS0108905	ATP-dependent Clp protease ATP-binding subunit
ERAC42_01566	MATE efflux family protein	L870_RS0109235	capsular biosynthesis protein
ERAC42_01567	hypothetical protein	L870_RS0107450	hypothetical protein
ERAC42_01568	Threonine--tRNA ligase 1	L870_RS0107445	threonine--tRNA ligase
ERAC42_01569	hypothetical protein	L870_RS0107435	hypothetical protein
ERAC42_01572	Aspartokinase 3	L870_RS0107475	aspartate kinase
ERAC42_01573	Tryptophan synthase beta chain	L870_RS0108360	TrpB-like pyridoxal phosphate-dependent enzyme
ERAC42_01574	Stage V sporulation protein S	L870_RS0113175	stage V sporulation protein S
ERAC42_01575	metallophosphoesterase, MG_246/ family	L870_RS0113180	TIGR00282 family metallophosphoesterase
ERAC42_01576	hypothetical protein	L870_RS0107515	hypothetical protein
ERAC42_01577	phosphodiesterase	L870_RS0113475	metallophosphatase family protein
ERAC42_01579	Purine nucleoside phosphorylase DeoD-type	L870_RS0109240	purine-nucleoside phosphorylase
ERAC42_01580	gliding motility-associated ABC transporter permease protein GldF	L870_RS0109245	ABC transporter permease
ERAC42_01581	putative ABC transporter ATP-binding protein YbhF	L870_RS0109250	ABC transporter ATP-binding protein
ERAC42_01583	Maltose-binding periplasmic proteins/domains	L870_RS17195	extracellular solute-binding protein
ERAC42_01584	L-arabinose transport system permease protein AraP	L870_RS0109260	sugar ABC transporter permease
ERAC42_01585	L-arabinose transport system permease protein AraQ	L870_RS0109265	carbohydrate ABC transporter permease
ERAC42_01586	Streptogramin lyase	L870_RS0109270	hypothetical protein
ERAC42_01587	Yip1 domain protein	L870_RS0109275	DUF1282 domain-containing protein
ERAC42_01588	hypothetical protein	L870_RS0109280	hypothetical protein
ERAC42_01589	L-arabinose transport system permease protein AraP	L870_RS0109285	sugar ABC transporter permease
ERAC42_01590	L-arabinose transport system permease protein AraQ	L870_RS0109290	carbohydrate ABC transporter permease
ERAC42_01591	RNA polymerase sigma factor SigM	L870_RS0101840	sigma-70 family RNA polymerase sigma factor
ERAC42_01593	hypothetical protein	L870_RS0109305	30S ribosomal protein S10
ERAC42_01594	50S ribosomal protein L3	L870_RS0109310	50S ribosomal protein L3
ERAC42_01595	50S ribosomal protein L4	L870_RS0109315	50S ribosomal protein L4
ERAC42_01596	50S ribosomal protein L23	L870_RS0109320	50S ribosomal protein L23
ERAC42_01597	hypothetical protein	L870_RS0109325	50S ribosomal protein L2
ERAC42_01598	hypothetical protein	L870_RS0109330	30S ribosomal protein S19
ERAC42_01599	50S ribosomal protein L22	L870_RS0109335	50S ribosomal protein L22
ERAC42_01600	hypothetical protein	L870_RS0109340	30S ribosomal protein S3
ERAC42_01601	50S ribosomal protein L16	L870_RS0109345	50S ribosomal protein L16
ERAC42_01602	50S ribosomal protein L29	L870_RS0109350	50S ribosomal protein L29
ERAC42_01603	30S ribosomal protein S17	L870_RS0109355	30S ribosomal protein S17
ERAC42_01604	50S ribosomal protein L14	L870_RS0109360	50S ribosomal protein L14
ERAC42_01605	50S ribosomal protein L24	L870_RS0109365	50S ribosomal protein L24
ERAC42_01606	50S ribosomal protein L5	L870_RS0109370	50S ribosomal protein L5
ERAC42_01607	hypothetical protein	L870_RS0109375	type Z 30S ribosomal protein S14
ERAC42_01608	30S ribosomal protein S8	L870_RS0109380	30S ribosomal protein S8
ERAC42_01609	hypothetical protein	L870_RS0109385	50S ribosomal protein L6
ERAC42_01610	hypothetical protein	L870_RS0109390	50S ribosomal protein L18
ERAC42_01611	30S ribosomal protein S5	L870_RS0109395	30S ribosomal protein S5
ERAC42_01612	50S ribosomal protein L30	L870_RS0109400	50S ribosomal protein L30
ERAC42_01613	50S ribosomal protein L15	L870_RS0109405	50S ribosomal protein L15
ERAC42_01614	preprotein translocase subunit SecY	L870_RS0109410	preprotein translocase subunit SecY
ERAC42_01615	Adenylate kinase	L870_RS0109415	adenylate kinase
ERAC42_01616	Methionine aminopeptidase 1	L870_RS0109420	type I methionyl aminopeptidase
ERAC42_01617	hypothetical protein	L870_RS0109425	hypothetical protein
ERAC42_01618	Translation initiation factor IF-1	L870_RS0109430	translation initiation factor IF-1
ERAC42_01619	Ribosomal protein II	L870_RS0109435	50S ribosomal protein L36
ERAC42_01620	30S ribosomal protein S13	L870_RS0109440	30S ribosomal protein S13
ERAC42_01621	30S ribosomal protein S11	L870_RS0109445	30S ribosomal protein S11
ERAC42_01622	hypothetical protein	L870_RS0109450	30S ribosomal protein S4
ERAC42_01623	DNA-directed RNA polymerase subunit alpha	L870_RS0109455	DNA-directed RNA polymerase subunit alpha
ERAC42_01624	hypothetical protein	L870_RS0109460	50S ribosomal protein L17
ERAC42_01625	hypothetical protein	L870_RS0113325	hypothetical protein
ERAC42_01626	Phosphopantetheine adenylyltransferase	L870_RS0113330	pantetheine-phosphate adenylyltransferase
ERAC42_01627	Ribosomal RNA small subunit methyltransferase D	L870_RS0113335	16S rRNA (guanine(966)-N(2))-methyltransferase RsmD
ERAC42_01628	Staphylococcal respiratory response protein A	L870_RS0109485	response regulator transcription factor
ERAC42_01629	Sensor protein SrrB	L870_RS0109480	HAMP domain-containing histidine kinase
ERAC42_01630	Putative serine protease HtrA	L870_RS17205	trypsin-like serine protease
ERAC42_01631	putative membrane protein	L870_RS0109470	TIGR04086 family membrane protein
ERAC42_01632	preprotein translocase subunit YajC	L870_RS17200	preprotein translocase subunit YajC
ERAC42_01633	Dipicolinate synthase subunit A	L870_RS0105230	dipicolinate synthase subunit A
ERAC42_01634	Dipicolinate synthase subunit B	L870_RS0105225	dipicolinate synthase subunit B
ERAC42_01635	Stress protein H5	L870_RS0109550	chaperonin GroEL
ERAC42_01636	co-chaperonin GroES	L870_RS0109545	co-chaperone GroES
ERAC42_01642	hypothetical protein	L870_RS0114255	leucine-rich repeat protein
ERAC42_01650	putative diguanylate cyclase YedQ	L870_RS18750	diguanylate cyclase
ERAC42_01652	VTC domain protein	L870_RS0110575	polyphosphate polymerase domain-containing protein
ERAC42_01653	putative Mg(2+) transport ATPase	L870_RS0110580	DUF4956 domain-containing protein
ERAC42_01654	CotH protein	L870_RS17300	hypothetical protein
ERAC42_01655	HTH-type transcriptional regulator GltC	L870_RS0112880	LysR family transcriptional regulator
ERAC42_01656	5-methyltetrahydropteroyltriglutamate-- homocysteine methyltransferase	L870_RS0112885	5-methyltetrahydropteroyltriglutamate-- homocysteine S-methyltransferase
ERAC42_01657	5,10-methylenetetrahydrofolate reductase	L870_RS0112890	methylenetetrahydrofolate reductase [NAD(P)H]
ERAC42_01658	1,5-anhydro-D-fructose reductase	L870_RS0110455	Gfo/Idh/MocA family oxidoreductase
ERAC42_01659	hypothetical protein	L870_RS0105390	hypothetical protein
ERAC42_01660	putative oxidoreductase	L870_RS0105385	SDR family oxidoreductase
ERAC42_01661	hypothetical protein	L870_RS16720	hypothetical protein
ERAC42_01662	D-alanyl-lipoteichoic acid biosynthesis protein DltB	L870_RS0105375	MBOAT family protein
ERAC42_01663	Ribonuclease M5	L870_RS0105370	DUF4093 domain-containing protein
ERAC42_01664	DNA polymerase III subunit delta	L870_RS0105365	DNA polymerase III subunit delta
ERAC42_01665	ComEC family competence protein	L870_RS0105360	ComEC/Rec2 family competence protein
ERAC42_01666	Pur operon repressor	L870_RS16715	adenine phosphoribosyltransferase
ERAC42_01667	HIT-like protein	L870_RS0105350	histidine triad nucleotide-binding protein
ERAC42_01668	Alanine--tRNA ligase	L870_RS0105345	alanine--tRNA ligase
ERAC42_01669	Sporulation-specific penicillin-binding protein	L870_RS16210	penicillin-binding protein 2
ERAC42_01670	D-tyrosyl-tRNA(Tyr) deacylase	L870_RS0100400	D-tyrosyl-tRNA(Tyr) deacylase
ERAC42_01671	Beta-galactosidase BgaA	L870_RS0100395	beta-galactosidase
ERAC42_01672	Putative phosphoserine phosphatase 2	L870_RS0100390	histidine phosphatase family protein
ERAC42_01673	Recombination protein N	L870_RS0100385	DNA repair protein RecN
ERAC42_01674	Arginine hydroxamate resistance protein	L870_RS0100380	arginine repressor
ERAC42_01675	putative inorganic polyphosphate/ATP-NAD kinase	L870_RS0100375	NAD(+)/NADH kinase
ERAC42_01676	16S/23S rRNA (cytidine-2-O)-methyltransferase TlyA	L870_RS0100370	TlyA family RNA methyltransferase
ERAC42_01677	1-deoxy-D-xylulose-5-phosphate synthase	L870_RS0100365	1-deoxy-D-xylulose-5-phosphate synthase
ERAC42_01678	Farnesyl diphosphate synthase	L870_RS0100360	polyprenyl synthetase family protein
ERAC42_01679	exodeoxyribonuclease VII small subunit	L870_RS0100355	exodeoxyribonuclease VII small subunit
ERAC42_01680	Exodeoxyribonuclease 7 large subunit	L870_RS0100350	exodeoxyribonuclease VII large subunit
ERAC42_01681	t(6)A37 threonylcarbamoyladenosine biosynthesis protein	L870_RS0100345	peptidase M22
ERAC42_01682	hypothetical protein	L870_RS0100340	transcription antitermination factor NusB
ERAC42_01683	Acetyltransferase (GNAT) family protein	L870_RS16205	GNAT family N-acetyltransferase
ERAC42_01684	hypothetical protein	L870_RS0100330	Asp23/Gls24 family envelope stress response protein
ERAC42_01685	SpoIIIAH-like protein	L870_RS0100325	SpoIIIAH-like family protein
ERAC42_01686	stage III sporulation protein AG	L870_RS0100320	hypothetical protein
ERAC42_01687	hypothetical protein	L870_RS0100315	hypothetical protein
ERAC42_01688	Stage III sporulation protein AE precursor	L870_RS0100310	hypothetical protein
ERAC42_01689	stage III sporulation protein AD	L870_RS0100305	hypothetical protein
ERAC42_01690	stage III sporulation protein AC	L870_RS0100300	stage III sporulation protein AC
ERAC42_01692	stage III sporulation protein AA	L870_RS16200	hypothetical protein
ERAC42_01693	L-arabinose transport system permease protein AraQ	L870_RS0100285	carbohydrate ABC transporter permease
ERAC42_01694	L-arabinose transport system permease protein AraP	L870_RS0100280	sugar ABC transporter permease
ERAC42_01695	hypothetical protein	L870_RS0100275	carbohydrate ABC transporter substrate-binding protein
ERAC42_01698	Long-chain-fatty-acid--CoA ligase	L870_RS0100260	AMP-binding protein
ERAC42_01699	hypothetical protein	L870_RS0105975	hypothetical protein
ERAC42_01700	DNA polymerase III PolC	L870_RS0105980	PHP domain-containing protein
ERAC42_01701	Ribosomal RNA small subunit methyltransferase I	L870_RS0105985	16S rRNA (cytidine(1402)-2-O)-methyltransferase
ERAC42_01702	N5-glutamine S-adenosyl-L-methionine-dependent methyltransferase	L870_RS0105990	methyltransferase
ERAC42_01703	putative acetyltransferase	L870_RS18950	isochorismatase family protein
ERAC42_01704	tRNA-specific 2-thiouridylase MnmA	L870_RS0106000	tRNA 2-thiouridine(34) synthase MnmA
ERAC42_01705	2-deoxyglucose-6-phosphate phosphatase	L870_RS0106005	HAD family phosphatase
ERAC42_01706	hypothetical protein	L870_RS18425	C39 family peptidase
ERAC42_01707	hypothetical protein	L870_RS0106015	nucleotidyltransferase
ERAC42_01708	Acetate kinase	L870_RS0106020	acetate kinase
ERAC42_01713	putative mercuric reductase	L870_RS0110560	ATPase P
ERAC42_01714	Recombinase	L870_RS18290	DUF4368 domain-containing protein
ERAC42_01718	RNA polymerase sigma factor, sigma-70 family	L870_RS0103000	sigma-70 family RNA polymerase sigma factor
ERAC42_01720	RNA polymerase sigma factor SigM	L870_RS0111465	RNA polymerase sigma factor
ERAC42_01722	putative cation-transporting ATPase F	L870_RS0110590	cation-translocating P-type ATPase
ERAC42_01723	NTE family protein RssA	L870_RS0110600	patatin family protein
ERAC42_01726	Carbamoyl-phosphate synthase large chain	L870_RS0115310	carbamoyl-phosphate synthase large subunit
ERAC42_01727	Carbamoyl-phosphate synthase small chain	L870_RS0115315	carbamoyl phosphate synthase small subunit
ERAC42_01728	orotidine 5-phosphate decarboxylase	L870_RS0115320	orotidine-5-phosphate decarboxylase
ERAC42_01729	Dihydroorotase	L870_RS0115325	dihydroorotase
ERAC42_01730	Bifunctional protein PyrR	L870_RS0115330	bifunctional pyr operon transcriptional regulator/uracil phosphoribosyltransferase PyrR
ERAC42_01732	Major cardiolipin synthase ClsA	L870_RS0112670	cardiolipin synthase
ERAC42_01734	Mannan endo-1,4-beta-mannosidase	L870_RS17920	glycoside hydrolase
ERAC42_01735	Endoglucanase 1 precursor	L870_RS17925	hypothetical protein
ERAC42_01748	stage II sporulation protein P	L870_RS18770	stage II sporulation protein P
ERAC42_01749	hypothetical protein	L870_RS0114760	hypothetical protein
ERAC42_01750	hypothetical protein	L870_RS0114765	hypothetical protein
ERAC42_01751	Poly-beta-1,6-N-acetyl-D-glucosamine N-deacetylase precursor	L870_RS0114750	polysaccharide deacetylase family protein
ERAC42_01753	Homoserine O-succinyltransferase	L870_RS0114740	homoserine O-succinyltransferase
ERAC42_01754	hypothetical protein	L870_RS0114735	hypothetical protein
ERAC42_01755	Ribosomal large subunit pseudouridine synthase B	L870_RS0114730	rRNA pseudouridine synthase
ERAC42_01756	D-alanyl-D-alanine carboxypeptidase DacB precursor	L870_RS17975	D-alanyl-D-alanine carboxypeptidase
ERAC42_01757	putative spore protein YtfJ	L870_RS17970	sporulation protein YtfJ
ERAC42_01758	hypothetical protein	L870_RS0114715	hypothetical protein
ERAC42_01759	Segregation and condensation protein B	L870_RS0114710	SMC-Scp complex subunit ScpB
ERAC42_01760	Segregation and condensation protein A	L870_RS0114705	chromosome segregation protein ScpA
ERAC42_01761	RIP metalloprotease RseP	L870_RS17965	site-2 protease family protein
ERAC42_01763	4-diphosphocytidyl-2-C-methyl-D-erythritol kinase	L870_RS0102955	4-(cytidine 5-diphospho)-2-C-methyl-D-erythritol kinase
ERAC42_01764	Putative N-acetyl-LL-diaminopimelate aminotransferase	L870_RS0102960	aminotransferase class I/II-fold pyridoxal phosphate-dependent enzyme
ERAC42_01765	Leucine-responsive regulatory protein	L870_RS0102965	Lrp/AsnC family transcriptional regulator
ERAC42_01766	Histidinol-phosphatase	L870_RS0102975	histidinol-phosphatase HisJ family protein
ERAC42_01767	ACT domain-containing protein	L870_RS0102980	ACT domain-containing protein
ERAC42_01768	hypothetical protein	L870_RS0102985	PFL family protein
ERAC42_01769	Phosphotransferase enzyme family protein	L870_RS0103020	aminoglycoside phosphotransferase family protein
ERAC42_01770	Putative beta-lactamase HcpC precursor	L870_RS0115385	SEL1-like repeat protein
ERAC42_01771	hypothetical protein	L870_RS0106515	hypothetical protein
ERAC42_01772	Ribose operon repressor	L870_RS0106510	helix-turn-helix domain-containing protein
ERAC42_01773	hypothetical protein	L870_RS0111955	DUF2628 domain-containing protein
ERAC42_01775	SsrA-binding protein	L870_RS0110745	SsrA-binding protein SmpB
ERAC42_01776	putative murein peptide carboxypeptidase	L870_RS0110755	LD-carboxypeptidase
ERAC42_01777	putative acetyltransferase	L870_RS0103680	GNAT family N-acetyltransferase
ERAC42_01788	RNA polymerase factor sigma-70	L870_RS0104260	sigma-70 family RNA polymerase sigma factor
ERAC42_01790	Hypoxanthine-guanine phosphoribosyltransferase	L870_RS0103965	hypoxanthine phosphoribosyltransferase
ERAC42_01791	Endo-1,4-beta-xylanase Z precursor	L870_RS0110725	carbohydrate-binding protein
ERAC42_01792	Ferrous iron transport protein B	L870_RS0111545	ferrous iron transport protein B
ERAC42_01793	Virus attachment protein p12 family protein	L870_RS19055	FeoB-associated Cys-rich membrane protein
ERAC42_01794	Na(+)/drug antiporter	L870_RS0110730	MATE family efflux transporter
ERAC42_01795	hypothetical protein	L870_RS0106950	hypothetical protein
ERAC42_01797	hypothetical protein	L870_RS0106940	protein phosphatase 2C domain-containing protein
ERAC42_01798	putative protein encoded in toxicity protection region of plasmid R478, contains von Willebrand factor (vWF) domain	L870_RS0106935	VWA domain-containing protein
ERAC42_01799	putative protein with protein kinase and helix-hairpin-helix DNA-binding domains	L870_RS0106930	protein kinase
ERAC42_01800	hypothetical protein	L870_RS0106925	leucine-rich repeat domain-containing protein
ERAC42_01801	D-ribose-binding periplasmic protein precursor	L870_RS0106920	substrate-binding domain-containing protein
ERAC42_01802	putative diguanylate cyclase YfiN	L870_RS0106915	GGDEF domain-containing protein
ERAC42_01803	hypothetical protein	L870_RS0106910	hypothetical protein
ERAC42_01804	hypothetical protein	L870_RS0106905	hypothetical protein
ERAC42_01805	Periplasmic [Fe] hydrogenase large subunit	L870_RS0106900	4Fe-4S dicluster domain-containing protein
ERAC42_01806	Oxygen sensor protein DosP	L870_RS0106165	bifunctional diguanylate cyclase/phosphodiesterase
ERAC42_01807	hypothetical protein	L870_RS0114025	PIG-L family deacetylase
ERAC42_01808	L-lactate utilization operon repressor	L870_RS17520	FadR family transcriptional regulator
ERAC42_01809	tRNA 2-thiocytidine biosynthesis protein TtcA	L870_RS0105475	potassium ABC transporter ATPase
ERAC42_01810	hypothetical protein	L870_RS17215	hypothetical protein
ERAC42_01811	Phage shock protein A	L870_RS0109520	PspA/IM30 family protein
ERAC42_01813	TSCPD domain protein	L870_RS0102525	TIGR03905 family TSCPD domain-containing protein
ERAC42_01814	Bacteriophytochrome cph2	L870_RS18590	EAL domain-containing protein
ERAC42_01817	GMP synthase [glutamine-hydrolyzing]	L870_RS0110670	glutamine-hydrolyzing GMP synthase
ERAC42_01819	Phosphoserine aminotransferase	L870_RS0105285	3-phosphoserine/phosphohydroxythreonine transaminase
ERAC42_01820	D-3-phosphoglycerate dehydrogenase	L870_RS0105290	phosphoglycerate dehydrogenase
ERAC42_01821	cytidylate kinase	L870_RS0104130	cytidylate kinase-like family protein
ERAC42_01822	Arsenic efflux pump protein	L870_RS0104135	citrate transporter
ERAC42_01823	Inner membrane protein YrbG	L870_RS0104140	calcium/sodium antiporter
ERAC42_01824	hypothetical protein	L870_RS0113995	DUF1292 domain-containing protein
ERAC42_01825	Stage II sporulation protein AC	L870_RS0106055	RNA polymerase sporulation sigma factor SigG
ERAC42_01827	isopentenyl-diphosphate delta-isomerase	L870_RS0110360	NUDIX domain-containing protein
ERAC42_01829	putative HD-superfamily hydrolase	L870_RS0110675	HD domain-containing protein
ERAC42_01830	Neopullulanase	L870_RS0110680	DUF1653 domain-containing protein
ERAC42_01831	Cellulose 1,4-beta-cellobiosidase precursor	L870_RS0110370	glycosyl hydrolase family 5
ERAC42_01834	Acetyl-coenzyme A synthetase	L870_RS0115950	AMP-binding protein
ERAC42_01835	DNA-binding transcriptional repressor PuuR	L870_RS0115955	XRE family transcriptional regulator
ERAC42_01836	Signal peptidase I U	L870_RS0103310	signal peptidase I
ERAC42_01837	Pilus backbone structural protein	L870_RS0103315	hypothetical protein
ERAC42_01838	sortase, SrtB family	L870_RS0103320	class B sortase
ERAC42_01840	fibro-slime domain protein	L870_RS0103335	hypothetical protein
ERAC42_01841	LL-diaminopimelate aminotransferase	L870_RS0102940	LL-diaminopimelate aminotransferase
ERAC42_01842	Diaminopimelate epimerase	L870_RS0102945	diaminopimelate epimerase
ERAC42_01843	Glutamine synthetase	L870_RS0116105	glutamine synthetase
ERAC42_01844	CTP synthase	L870_RS0116110	CTP synthase
ERAC42_01845	Ammonia transporter	L870_RS0111330	ammonium transporter
ERAC42_01846	Ferredoxin-dependent glutamate synthase 1	L870_RS0111325	glutamate synthase large subunit
ERAC42_01847	Glutamate synthase [NADPH] small chain	L870_RS0111320	glutamate synthase subunit beta
ERAC42_01848	Glutamine synthetase	L870_RS0111315	glutamine synthetase
ERAC42_01849	putative transcriptional regulatory protein pdtaR	L870_RS0111310	ANTAR domain-containing protein
ERAC42_01850	Amidophosphoribosyltransferase precursor	L870_RS0111305	amidophosphoribosyltransferase
ERAC42_01851	Asparagine synthetase B [glutamine-hydrolyzing]	L870_RS0111295	asparagine synthase B
ERAC42_01853	Ktr system potassium uptake protein A	L870_RS0108065	TrkA family potassium uptake protein
ERAC42_01854	Ktr system potassium uptake protein B	L870_RS0108060	ATP synthase subunit J
ERAC42_01859	hypothetical protein	L870_RS0112035	hypothetical protein
ERAC42_01860	hypothetical protein	L870_RS0112065	nucleotidyltransferase family protein
ERAC42_01861	hypothetical protein	L870_RS0112040	PqqD family protein
ERAC42_01876	Glucose-resistance amylase regulator	L870_RS0103250	helix-turn-helix domain-containing protein
ERAC42_01889	Putative amidoligase enzyme	L870_RS0103145	LIM zinc-binding protein
ERAC42_01901	Deoxycytidine triphosphate deaminase	L870_RS0104875	dCTP deaminase
ERAC42_01902	Elongation factor 4	L870_RS0103785	elongation factor 4
ERAC42_01904	hypothetical protein	L870_RS0103775	hypothetical protein
ERAC42_01905	Oxygen-independent coproporphyrinogen-III oxidase 1	L870_RS0103770	radical SAM family heme chaperone HemW
ERAC42_01906	Stage II sporulation protein AC	L870_RS0103795	sigma-70 family RNA polymerase sigma factor
ERAC42_01907	Anti-sigma F factor	L870_RS0103800	anti-sigma F factor
ERAC42_01908	Stage II sporulation protein AA	L870_RS0103805	STAS domain-containing protein
ERAC42_01909	Flavoredoxin	L870_RS0103815	flavin reductase family protein
ERAC42_01910	hypothetical protein	L870_RS0103820	hypothetical protein
ERAC42_01911	Penicillin-binding protein 4 precursor	L870_RS0103825	hypothetical protein
ERAC42_01912	Ribosomal RNA large subunit methyltransferase L	L870_RS0103830	class I SAM-dependent RNA methyltransferase
ERAC42_01914	DNA utilization protein GntX	L870_RS0103835	ComF family protein
ERAC42_01915	putative metal-dependent hydrolase of the TIM-barrel fold protein	L870_RS0115510	amidohydrolase family protein
ERAC42_01916	hypothetical protein	L870_RS0107780	hypothetical protein
ERAC42_01917	hypothetical protein	L870_RS0107785	hypothetical protein
ERAC42_01918	glucosamine--fructose-6-phosphate aminotransferase	L870_RS0107790	glutamine amidotransferase
ERAC42_01919	Gamma-GCS-GS	L870_RS17040	glutathione synthase
ERAC42_01920	glutamate--cysteine ligase	L870_RS0107800	glutamylcysteine synthetase
ERAC42_01921	ACT domain-containing protein	L870_RS0102540	hypothetical protein
ERAC42_01922	putative adenylyltransferase/sulfurtransferase MoeZ	L870_RS0102570	molybdopterin-synthase adenylyltransferase MoeB
ERAC42_01924	Carboxynorspermidine/carboxyspermidine decarboxylase	L870_RS0103980	carboxynorspermidine decarboxylase
ERAC42_01925	Peptidyl-prolyl cis-trans isomerase A precursor	L870_RS16590	peptidylprolyl isomerase
ERAC42_01926	Lysine 6-dehydrogenase	L870_RS0103995	saccharopine dehydrogenase family protein
ERAC42_01928	Agmatinase	L870_RS0104025	agmatinase
ERAC42_01929	Spermidine synthase	L870_RS0104030	polyamine aminopropyltransferase
ERAC42_01930	hypothetical protein	L870_RS0104035	hypothetical protein
ERAC42_01931	Arginine decarboxylase	L870_RS0104040	aminotransferase class I/II-fold pyridoxal phosphate-dependent enzyme
ERAC42_01932	S-adenosylmethionine decarboxylase proenzyme precursor	L870_RS0104045	adenosylmethionine decarboxylase
ERAC42_01934	MutS2 protein	L870_RS0104055	endonuclease MutS2
ERAC42_01935	Recombination protein O	L870_RS0104060	DNA repair protein RecO
ERAC42_01936	GTPase Era	L870_RS0104070	GTPase Era
ERAC42_01937	Endoribonuclease YbeY	L870_RS0104075	rRNA maturation RNase YbeY
ERAC42_01938	PhoH-like protein	L870_RS0104080	PhoH family protein
ERAC42_01939	hypothetical protein	L870_RS0104085	hypothetical protein
ERAC42_01941	Glyceraldehyde-3-phosphate dehydrogenase	L870_RS0104095	type I glyceraldehyde-3-phosphate dehydrogenase
ERAC42_01942	tRNA 2-thiocytidine biosynthesis protein TtcA	L870_RS0103360	ATPase
ERAC42_01943	hypothetical protein	L870_RS0103350	alpha/beta-type small acid-soluble spore protein
ERAC42_01944	DegV domain-containing protein	L870_RS0103090	DegV family protein
ERAC42_01945	tRNA (cytidine(34)-2-O)-methyltransferase	L870_RS0103085	tRNA (uridine(34)/cytosine(34)/5- carboxymethylaminomethyluridine(34)-2-O)- methyltransferase TrmL
ERAC42_01946	hypothetical protein	L870_RS0103080	hypothetical protein
ERAC42_01948	Putative Holliday junction resolvase	L870_RS0103070	Holliday junction resolvase RuvX
ERAC42_01950	Dihydroorotate dehydrogenase B (NAD(+)), catalytic subunit	L870_RS0103065	dihydroorotate dehydrogenase
ERAC42_01951	Dihydroorotate oxidase B, electron transfer subunit	L870_RS0103060	dihydroorotate dehydrogenase electron transfer subunit
ERAC42_01953	hypothetical protein	L870_RS0114340	leucine-rich repeat domain-containing protein
ERAC42_01954	nicotinamidase/pyrazinamidase	L870_RS0111580	cysteine hydrolase
ERAC42_01955	putative ABC transporter ATP-binding protein YheS	L870_RS0106505	ABC-F family ATP-binding cassette domain-containing protein
ERAC42_01956	putative protein involved in cytokinesis, contains TGc (transglutaminase/protease-like) domain	L870_RS0106140	hypothetical protein
ERAC42_01957	Putative aminotransferase/MSMEI_6121	L870_RS0106135	aminotransferase
ERAC42_01958	Serine protease Do-like HtrA	L870_RS0111390	PDZ domain-containing protein
ERAC42_01959	Phosphoserine phosphatase	L870_RS0112790	bifunctional phosphoserine phosphatase/homoserine phosphotransferase ThrH
ERAC42_01960	TraB family protein	L870_RS0111770	TraB/GumN family protein
ERAC42_01961	hypothetical protein	L870_RS18050	DUF3343 domain-containing protein
ERAC42_01962	Cysteine desulfurase	L870_RS0115255	aminotransferase class V-fold PLP-dependent enzyme
ERAC42_01963	DisA bacterial checkpoint controller nucleotide-binding protein	L870_RS0115260	TIGR00159 family protein
ERAC42_01965	1,4-alpha-glucan branching enzyme GlgB	L870_RS0115225	1,4-alpha-glucan branching protein GlgB
ERAC42_01966	Stage 0 sporulation protein KA	L870_RS0106475	ABC transporter substrate-binding protein
ERAC42_01967	D-alanyl-D-alanine carboxypeptidase	L870_RS0106480	M15 family metallopeptidase
ERAC42_01968	Exoenzyme S synthesis regulatory protein ExsA	L870_RS0106485	helix-turn-helix transcriptional regulator
ERAC42_01969	NADP-reducing hydrogenase subunit HndC	L870_RS0100785	2Fe-2S iron-sulfur cluster binding domain-containing protein
ERAC42_01970	NADP-reducing hydrogenase subunit HndC	L870_RS0100780	NADH-quinone oxidoreductase subunit NuoF
ERAC42_01971	NADP-reducing hydrogenase subunit HndA	L870_RS0100775	NAD(P)H-dependent oxidoreductase subunit E
ERAC42_01973	hypothetical protein	L870_RS18845	DUF4250 domain-containing protein
ERAC42_01975	putative manganese efflux pump MntP	L870_RS0100760	manganese efflux pump
ERAC42_01976	Protease synthase and sporulation negative regulatory protein PAI 1	L870_RS0100755	GNAT family N-acetyltransferase
ERAC42_01977	Transcriptional regulatory protein PmpR	L870_RS0100750	YebC/PmpR family DNA-binding transcriptional regulator
ERAC42_01978	polynucleotide kinase	L870_RS0111270	ATP-binding protein
ERAC42_01979	Mini-ribonuclease 3	L870_RS0100745	ribonuclease III
ERAC42_01980	Spo0B-associated GTP-binding protein	L870_RS0100740	GTPase ObgE
ERAC42_01981	50S ribosomal protein L27	L870_RS0100735	50S ribosomal protein L27
ERAC42_01982	putative ribosomal protein	L870_RS0100730	ribosomal-processing cysteine protease Prp
ERAC42_01983	50S ribosomal protein L21	L870_RS0100725	50S ribosomal protein L21
ERAC42_01984	hypothetical protein	L870_RS0100720	hypothetical protein
ERAC42_01985	Ribosomal protein L11 methyltransferase	L870_RS0100715	50S ribosomal protein L11 methyltransferase
ERAC42_01987	Protein-glutamine gamma-glutamyltransferase	L870_RS0100705	transglutaminase domain-containing protein
ERAC42_01988	hypothetical protein	L870_RS18200	DUF58 domain-containing protein
ERAC42_01989	Aerobic cobaltochelatase subunit CobS	L870_RS0100695	MoxR family ATPase
ERAC42_01990	Elongation factor Ts	L870_RS0100685	elongation factor Ts
ERAC42_01991	Vegetative protein 209	L870_RS0100680	30S ribosomal protein S2
ERAC42_01993	sporulation protein, YlmC/YmxH family	L870_RS0100675	YlmC/YmxH family sporulation protein
ERAC42_01995	2-iminoacetate synthase	L870_RS0100660	[FeFe] hydrogenase H-cluster radical SAM maturase HydG
ERAC42_01996	putative flavin-nucleotide-binding protein	L870_RS0100655	pyridoxamine 5-phosphate oxidase family protein
ERAC42_01997	putative iron-only hydrogenase system regulator	L870_RS0100650	hypothetical protein
ERAC42_02005	stage II sporulation protein R	L870_RS17930	stage II sporulation protein R
ERAC42_02006	Translation initiation factor IF-3	L870_RS0114360	translation initiation factor IF-3
ERAC42_02007	Ribosomal protein A	L870_RS0114365	50S ribosomal protein L35
ERAC42_02008	50S ribosomal protein L20	L870_RS0114370	50S ribosomal protein L20
ERAC42_02009	Putative TrmH family tRNA/rRNA methyltransferase	L870_RS0114375	RNA methyltransferase
ERAC42_02010	DNA protecting protein DprA	L870_RS0114380	DNA-protecting protein DprA
ERAC42_02011	DNA topoisomerase 1	L870_RS0114385	type I DNA topoisomerase
ERAC42_02012	Methylenetetrahydrofolate--tRNA-(uracil-5-)- methyltransferase TrmFO	L870_RS0114390	methylenetetrahydrofolate--tRNA-(uracil(54)- C(5))-methyltransferase (FADH(2)-oxidizing) TrmFO
ERAC42_02013	Phosphate acyltransferase	L870_RS0114395	phosphate acyltransferase PlsX
ERAC42_02014	Ribonuclease 3	L870_RS0114400	ribonuclease III
ERAC42_02015	Oxygen-independent coproporphyrinogen-III oxidase 1	L870_RS0114405	radical SAM protein
ERAC42_02016	Chromosome partition protein Smc	L870_RS0114410	chromosome segregation protein SMC
ERAC42_02017	Signal recognition particle receptor FtsY	L870_RS17935	signal recognition particle-docking protein FtsY
ERAC42_02018	dITP/XTP pyrophosphatase	L870_RS0114420	RdgB/HAM1 family non-canonical purine NTP pyrophosphatase
ERAC42_02019	RNA-binding protein YhbY	L870_RS0114425	ribosome assembly RNA-binding protein YhbY
ERAC42_02020	putative flavoprotein	L870_RS0114430	NAD(P)H-dependent oxidoreductase
ERAC42_02021	putative nicotinate-nucleotide adenylyltransferase	L870_RS19110	nicotinate-nucleotide adenylyltransferase
ERAC42_02022	Regulatory protein MsrR	L870_RS0114440	transcriptional regulator
ERAC42_02023	Ribosomal silencing factor RsfS	L870_RS0114445	ribosome silencing factor
ERAC42_02024	hypothetical protein	L870_RS0114450	hypothetical protein
ERAC42_02025	Leucine--tRNA ligase	L870_RS0114455	leucine--tRNA ligase
ERAC42_02026	30S ribosomal protein S21	L870_RS0114460	30S ribosomal protein S21
ERAC42_02027	HAD phosphatase, family IIIA	L870_RS0114465	YqeG family HAD IIIA-type phosphatase
ERAC42_02028	3-dehydroquinate dehydratase	L870_RS0114470	type II 3-dehydroquinate dehydratase
ERAC42_02029	putative peptidase	L870_RS0114475	aminopeptidase P family protein
ERAC42_02030	Elongation factor P	L870_RS0114480	elongation factor P
ERAC42_02031	hypothetical protein	L870_RS0114485	hypothetical protein
ERAC42_02034	Spore coat associated protein JA (CotJA)	L870_RS17675	spore coat associated protein CotJA
ERAC42_02035	CotJB protein	L870_RS0112825	spore coat protein CotJB
ERAC42_02036	Recombinase	L870_RS17680	recombinase family protein
ERAC42_02037	UDP-glucose 4-epimerase	L870_RS0112220	UDP-glucose 4-epimerase GalE
ERAC42_02039	dTDP-glucose 4,6-dehydratase	L870_RS0110985	NAD-dependent epimerase/dehydratase family protein
ERAC42_02042	dTDP-4-dehydrorhamnose 3,5-epimerase	L870_RS0112215	dTDP-4-dehydrorhamnose 3,5-epimerase
ERAC42_02045	dTDP-glucose 4,6-dehydratase 2	L870_RS0112205	dTDP-glucose 4,6-dehydratase
ERAC42_02046	Glucose-1-phosphate thymidylyltransferase 1	L870_RS0112200	glucose-1-phosphate thymidylyltransferase RfbA
ERAC42_02051	UDP-glucose 4-epimerase	L870_RS0110965	NAD-dependent epimerase/dehydratase family protein
ERAC42_02052	Undecaprenyl phosphate N,N-diacetylbacillosamine 1-phosphate transferase	L870_RS17365	sugar transferase
ERAC42_02053	Putative acetyltransferase EpsM	L870_RS17370	PglB
ERAC42_02055	hypothetical protein	L870_RS0111260	YaiI/YqxD family protein
ERAC42_02064	hypothetical protein	L870_RS0103140	hypothetical protein
ERAC42_02065	Glutamine--fructose-6-phosphate aminotransferase [isomerizing]	L870_RS0103135	glucosamine 6-phosphate synthetase
ERAC42_02069	hypothetical protein	L870_RS0112840	hypothetical protein
ERAC42_02071	UDP-N-acetyl-alpha-D-glucosamine C6 dehydratase	L870_RS17280	polysaccharide biosynthesis protein
ERAC42_02072	putative integral membrane protein	L870_RS0112225	VanZ family protein
ERAC42_02073	putative manganese catalase	L870_RS17700	manganese catalase family protein
ERAC42_02074	NH(3)-dependent NAD(+) synthetase	L870_RS0112785	NAD(+) synthase
ERAC42_02076	Glutamine synthetase	L870_RS0114510	glutamine synthetase
ERAC42_02077	putative transcriptional regulatory protein pdtaR	L870_RS0114505	ANTAR domain-containing protein
ERAC42_02079	putative membrane protein	L870_RS0112810	small multi-drug export protein
ERAC42_02080	putative ABC transporter ATP-binding protein	L870_RS0105760	ABC transporter ATP-binding protein
ERAC42_02081	putative ABC transporter ATP-binding protein	L870_RS0105765	ABC transporter ATP-binding protein
ERAC42_02082	MlotiK1 channel	L870_RS0105750	ion transporter
ERAC42_02084	DUF based on E. rectale Gene description	L870_RS0105755	hypothetical protein
ERAC42_02086	Xylose isomerase	L870_RS0110505	xylose isomerase
ERAC42_02087	Xylulose kinase	L870_RS0112305	xylulokinase
ERAC42_02090	esterase YqiA	L870_RS0111415	MBL fold metallo-hydrolase
ERAC42_02102	Peptide deformylase	L870_RS0115470	peptide deformylase
ERAC42_02103	hypothetical protein	L870_RS0111360	hypothetical protein
ERAC42_02111	Carbonic anhydrase	L870_RS0111520	carbonic anhydrase
ERAC42_02125	hypothetical protein	L870_RS0102700	DUF3021 family protein
ERAC42_02126	putative HTH-type transcriptional regulator	L870_RS0102695	LytTR family transcriptional regulator
ERAC42_02127	metal-dependent hydrolase	L870_RS0102690	MBL fold metallo-hydrolase
ERAC42_02128	DNA mismatch repair protein MutS	L870_RS0106895	DNA mismatch repair protein
ERAC42_02129	Regulatory protein SoxS	L870_RS0109940	AraC family transcriptional regulator
ERAC42_02134	Internalin-J precursor	L870_RS0102860	hypothetical protein
ERAC42_02135	putative integral membrane protein	L870_RS18140	VanZ family protein
ERAC42_02136	UDP-4-amino-4-deoxy-L-arabinose--oxoglutarate aminotransferase	L870_RS0100060	DegT/DnrJ/EryC1/StrS family aminotransferase
ERAC42_02137	Putative undecaprenyl-phosphate N-acetylgalactosaminyl 1-phosphate transferase	L870_RS0100055	sugar transferase
ERAC42_02138	ribosomal-protein-alanine acetyltransferase	L870_RS0100050	GNAT family N-acetyltransferase
ERAC42_02139	Putative glycosyltransferase EpsD	L870_RS16125	glycosyltransferase family 4 protein
ERAC42_02140	hypothetical protein	L870_RS0100040	hypothetical protein
ERAC42_02141	Putative glycosyltransferase EpsH	L870_RS16120	glycosyltransferase
ERAC42_02142	Teichuronic acid biosynthesis protein TuaB	L870_RS0100030	lipopolysaccharide biosynthesis protein
ERAC42_02143	Carbamoyl-phosphate synthase large chain	L870_RS0100025	ATP-grasp domain-containing protein
ERAC42_02144	UDP-4-amino-4-deoxy-L-arabinose--oxoglutarate aminotransferase	L870_RS0100020	DegT/DnrJ/EryC1/StrS family aminotransferase
ERAC42_02145	Tyrosine-protein kinase ptk	L870_RS16115	polysaccharide biosynthesis tyrosine autokinase
ERAC42_02146	hypothetical protein	L870_RS0107745	hypothetical protein
ERAC42_02151	DNA-damage-inducible protein F	L870_RS0105725	MATE family efflux transporter
ERAC42_02152	Melibiose operon regulatory protein	L870_RS0105730	AraC family transcriptional regulator
ERAC42_02153	Ribosomal small subunit pseudouridine synthase A	L870_RS17855	pseudouridine synthase
ERAC42_02155	hypothetical protein	L870_RS17860	hypothetical protein
ERAC42_02156	Low molecular weight protein-tyrosine-phosphatase YfkJ	L870_RS0114165	low molecular weight phosphotyrosine protein phosphatase
ERAC42_02157	Acylphosphatase	L870_RS0115905	acylphosphatase
ERAC42_02162	putative uridylyltransferase	L870_RS0102095	UDPGP type 1 family protein
ERAC42_02164	O-Glycosyl hydrolase	L870_RS0112765	alpha-L-arabinofuranosidase
ERAC42_02165	Extracellular exo-alpha-(1->5)-L-arabinofuranosidase precursor	L870_RS0106175	family 43 glycosylhydrolase
ERAC42_02166	Flagellar biosynthetic protein FliU	L870_RS0104440	hypothetical protein
ERAC42_02167	hypothetical protein	L870_RS0106160	DUF4832 domain-containing protein
ERAC42_02168	Rhamnogalacturonan endolyase YesW precursor	L870_RS17315	cellulose 1,4-beta-cellobiosidase
ERAC42_02169	Flavoredoxin	L870_RS0111395	flavin reductase family protein
ERAC42_02170	Macrolide export ATP-binding/permease protein MacB	L870_RS0115710	ABC transporter ATP-binding protein
ERAC42_02173	Bacteriophytochrome cph2	L870_RS16265	GGDEF domain-containing protein
ERAC42_02174	Evolved beta-galactosidase subunit alpha	L870_RS17660	DUF4981 domain-containing protein
ERAC42_02180	Endo-1,4-beta-xylanase Y precursor	L870_RS18570	family 43 glycosylhydrolase
ERAC42_02183	putative ABC transporter ATP-binding protein YbhF	L870_RS0100145	ATP-binding cassette domain-containing protein
ERAC42_02184	ABC-type uncharacterized transport system, permease component	L870_RS0100150	hypothetical protein
ERAC42_02185	ABC-type uncharacterized transport system, permease component	L870_RS0100155	ABC transporter permease
ERAC42_02192	Proline permease	L870_RS0105405	sodium:solute symporter family protein
ERAC42_02193	Formate--tetrahydrofolate ligase	L870_RS0110485	formate--tetrahydrofolate ligase
ERAC42_02194	ADP-binding protein	L870_RS0110480	tRNA (adenosine(37)-N6)-threonylcarbamoyltransferase complex ATPase subunit type 1 TsaE
ERAC42_02195	t(6)A37 threonylcarbamoyladenosine biosynthesis protein	L870_RS0110475	tRNA (adenosine(37)-N6)-threonylcarbamoyltransferase complex dimerization subunit type 1 TsaB
ERAC42_02196	Putative sugar phosphate isomerase YwlF	L870_RS0110470	ribose 5-phosphate isomerase B
ERAC42_02197	hypothetical protein	L870_RS0111265	GNAT family N-acetyltransferase
ERAC42_02198	Uracil phosphoribosyltransferase	L870_RS0110465	uracil phosphoribosyltransferase
ERAC42_02199	Cysteine synthase	L870_RS0114680	cysteine synthase A
ERAC42_02200	3-methyl-2-oxobutanoate hydroxymethyltransferase	L870_RS0115925	3-methyl-2-oxobutanoate hydroxymethyltransferase
ERAC42_02201	Pantothenate synthetase	L870_RS0115920	pantoate--beta-alanine ligase
ERAC42_02202	Aspartate 1-decarboxylase precursor	L870_RS0115915	aspartate 1-decarboxylase
ERAC42_02203	hypothetical protein	L870_RS0111635	Rossmann-like and DUF2520 domain-containing protein
ERAC42_02204	Acyltransferase family protein	L870_RS0110085	acyltransferase
ERAC42_02206	CDP-diacylglycerol-serine O-phosphatidyltransferase	L870_RS0106185	CDP-alcohol phosphatidyltransferase family protein
ERAC42_02210	Calcineurin-like phosphoesterase	L870_RS0103580	serine/threonine protein phosphatase
ERAC42_02211	Serine/threonine-protein phosphatase 2	L870_RS0103575	serine/threonine protein phosphatase
ERAC42_02212	hypothetical protein	L870_RS0104305	hypothetical protein
ERAC42_02222	Transposon Tn3 resolvase	L870_RS0106750	recombinase family protein
ERAC42_02223	hypothetical protein	L870_RS0106675	hypothetical protein
ERAC42_02224	Transposon resolvase	L870_RS0106670	recombinase
ERAC42_02225	hypothetical protein	L870_RS0106665	hypothetical protein
ERAC42_02229	Autolytic lysozyme	L870_RS18470	hypothetical protein
ERAC42_02230	toxin secretion/phage lysis holin	L870_RS0106655	phage holin family protein
ERAC42_02231	hypothetical protein	L870_RS0106650	hypothetical protein
ERAC42_02232	hypothetical protein	L870_RS0106645	hypothetical protein
ERAC42_02233	hypothetical protein	L870_RS18465	leucine-rich repeat domain-containing protein
ERAC42_02234	hypothetical protein	L870_RS0106635	hypothetical protein
ERAC42_02235	Phage tail protein	L870_RS0106630	phage tail family protein
ERAC42_02238	phage tail tape measure protein, TP901 family, core region	L870_RS16860	phage tail tape measure protein
ERAC42_02241	hypothetical protein	L870_RS0106605	hypothetical protein
ERAC42_02242	phage major tail protein, phi13 family	L870_RS0106600	tail protein
ERAC42_02243	hypothetical protein	L870_RS0106595	hypothetical protein
ERAC42_02244	hypothetical protein	L870_RS0106590	HK97 gp10 family phage protein
ERAC42_02245	Bacteriophage head-tail adaptor	L870_RS16855	head-tail adaptor protein
ERAC42_02246	putative phage protein (possible DNA packaging)	L870_RS0106580	phage gp6-like head-tail connector protein
ERAC42_02247	phage major capsid protein, HK97 family	L870_RS0106575	phage major capsid protein
ERAC42_02248	ATP-dependent Clp protease proteolytic subunit 1	L870_RS0106570	Clp protease ClpP
ERAC42_02249	phage portal protein, HK97 family	L870_RS0106565	phage portal protein
ERAC42_02250	Phage terminase-like protein, large subunit	L870_RS0106555	terminase large subunit
ERAC42_02252	hypothetical protein	L870_RS0106550	hypothetical protein
ERAC42_02257	hypothetical protein	L870_RS0106545	hypothetical protein
ERAC42_02258	hypothetical protein	L870_RS18010	DUF3846 domain-containing protein
ERAC42_02260	hypothetical protein	L870_RS0114990	hypothetical protein
ERAC42_02261	Putative amidoligase enzyme	L870_RS0114975	alpha-L-fucosidase
ERAC42_02262	hypothetical protein	L870_RS0114985	gamma-glutamylcyclotransferase
ERAC42_02264	hypothetical protein	L870_RS0114970	DUF4314 domain-containing protein
ERAC42_02266	ribosomal-protein-alanine acetyltransferase	L870_RS0113530	GNAT family N-acetyltransferase
ERAC42_02267	hypothetical protein	L870_RS0104860	hypothetical protein
ERAC42_02270	DNA adenine methyltransferase YhdJ	L870_RS0114955	site-specific DNA-methyltransferase
ERAC42_02277	HNH endonuclease	L870_RS0114940	HNH endonuclease
ERAC42_02282	hypothetical protein	L870_RS0114925	DEAD/DEAH box helicase
ERAC42_02286	DNA polymerase I, thermostable	L870_RS0114895	XRE family transcriptional regulator
ERAC42_02287	hypothetical protein	L870_RS0114885	DUF2815 family protein
ERAC42_02299	hypothetical protein	L870_RS0110025	hypothetical protein
ERAC42_02303	CotH protein	L870_RS0108050	hypothetical protein
ERAC42_02305	Inner spore coat protein H	L870_RS0111075	carbohydrate-binding domain-containing protein
ERAC42_02311	putative copper-exporting P-type ATPase V	L870_RS0107900	heavy metal translocating P-type ATPase
ERAC42_02312	hypothetical protein	L870_RS0107895	hypothetical protein
ERAC42_02315	O-Methyltransferase involved in polyketide biosynthesis	L870_RS0107830	class I SAM-dependent methyltransferase
ERAC42_02316	Enolase	L870_RS0107840	phosphopyruvate hydratase
ERAC42_02317	putative NADH:ubiquinone oxidoreductase, subunit RnfG	L870_RS0109180	FMN-binding protein
ERAC42_02318	hypothetical protein	L870_RS0109175	NPXTG-anchored protein
ERAC42_02319	Flavodoxin	L870_RS0107875	flavodoxin
ERAC42_02320	hypothetical protein	L870_RS0107870	DUF3793 family protein
ERAC42_02321	hypothetical protein	L870_RS0107865	DUF2325 domain-containing protein
ERAC42_02322	Virus attachment protein p12 family protein	L870_RS18985	FeoB-associated Cys-rich membrane protein
ERAC42_02323	Ferrous iron transport protein B	L870_RS0107855	ferrous iron transport protein B
ERAC42_02324	Ferrous iron transport protein A	L870_RS0107850	ferrous iron transport protein A
ERAC42_02325	FeoA domain protein	L870_RS0107845	ferrous iron transport protein A
ERAC42_02326	S-ribosylhomocysteine lyase	L870_RS0104910	S-ribosylhomocysteine lyase
ERAC42_02327	Methionine aminotransferase	L870_RS0104915	pyridoxal phosphate-dependent aminotransferase
ERAC42_02328	Phenylacetate-coenzyme A ligase	L870_RS0104920	phenylacetate--CoA ligase family protein
ERAC42_02329	Pyruvate synthase subunit PorB	L870_RS0104925	2-ketoisovalerate ferredoxin oxidoreductase
ERAC42_02330	NADH-dependent phenylglyoxylate dehydrogenase subunit alpha	L870_RS0104930	pyruvate ferredoxin oxidoreductase
ERAC42_02331	Pyruvic-ferredoxin oxidoreductase subunit delta	L870_RS0104935	pyruvate ferredoxin oxidoreductase
ERAC42_02332	Pyruvate synthase subunit PorC	L870_RS0104940	ketoisovalerate oxidoreductase
ERAC42_02333	O-acetylserine dependent cystathionine beta-synthase	L870_RS0104950	cysteine synthase family protein
ERAC42_02334	Cystathionine beta-lyase	L870_RS0104955	aminotransferase class V-fold PLP-dependent enzyme
ERAC42_02335	methyltransferase	L870_RS0104960	class I SAM-dependent methyltransferase
ERAC42_02336	Bicarbonate transport system permease protein CmpB	L870_RS0104965	ABC transporter permease subunit
ERAC42_02337	Bicarbonate transport ATP-binding protein CmpD	L870_RS0104970	ABC transporter ATP-binding protein
ERAC42_02338	Putative aliphatic sulfonates-binding protein precursor	L870_RS0104975	transporter substrate-binding domain-containing protein
ERAC42_02339	putative siderophore transport system ATP-binding protein YusV	L870_RS0100615	ABC transporter ATP-binding protein
ERAC42_02340	Hemin transport system permease protein HmuU	L870_RS0100610	iron ABC transporter permease
ERAC42_02341	ABC-type Fe3+-citrate transport system, periplasmic component	L870_RS0100605	ABC transporter substrate-binding protein
ERAC42_02342	hypothetical protein	L870_RS0100600	hypothetical protein
ERAC42_02343	Sirohydrochlorin cobaltochelatase	L870_RS0100595	sirohydrochlorin cobaltochelatase
ERAC42_02344	Cobalt-precorrin-8X methylmutase	L870_RS0110245	precorrin-8X methylmutase
ERAC42_02345	Cobyric acid synthase	L870_RS0110250	cobyric acid synthase
ERAC42_02346	Threonine-phosphate decarboxylase	L870_RS17260	aminotransferase class I/II-fold pyridoxal phosphate-dependent enzyme
ERAC42_02347	cobalamin biosynthesis protein	L870_RS0110260	cobalamin biosynthesis protein CobD
ERAC42_02348	Putative phosphoserine phosphatase 2	L870_RS0110265	alpha-ribazole phosphatase
ERAC42_02349	adenosylcobinamide kinase/adenosylcobinamide-phosphate guanylyltransferase	L870_RS18560	hypothetical protein
ERAC42_02350	Cobalamin synthase	L870_RS0110275	adenosylcobinamide-GDP ribazoletransferase
ERAC42_02351	Adenosylcobinamide kinase	L870_RS0110280	cobinamide kinase
ERAC42_02352	Nicotinate-nucleotide--dimethylbenzimidazole phosphoribosyltransferase	L870_RS0110285	nicotinate-nucleotide--dimethylbenzimidazole phosphoribosyltransferase
ERAC42_02353	Cobyrinic acid A,C-diamide synthase	L870_RS0110290	cobyrinate a,c-diamide synthase
ERAC42_02354	putative cobalt-precorrin-6Y C(15)-methyltransferase [decarboxylating]	L870_RS17270	precorrin-6y C5,15-methyltransferase (decarboxylating) subunit CbiE
ERAC42_02355	cobalt-precorrin-6x reductase	L870_RS17275	precorrin-6A reductase
ERAC42_02356	Cobalt-precorrin-3B C(17)-methyltransferase	L870_RS0110300	precorrin-3B C(17)-methyltransferase
ERAC42_02357	cobalamin biosynthesis protein CbiG	L870_RS0110305	cobalt-precorrin 5A hydrolase
ERAC42_02358	Cobalt-precorrin-4 C(11)-methyltransferase	L870_RS0110310	precorrin-4 C(11)-methyltransferase
ERAC42_02359	cobalt-precorrin-6A synthase	L870_RS0110315	cobalamin biosynthesis protein CbiD
ERAC42_02365	Endoglucanase 1 precursor	L870_RS0103885	glycoside hydrolase
ERAC42_02366	Pectate disaccharide-lyase precursor	L870_RS18685	hypothetical protein
ERAC42_02367	30S ribosomal protein S1	L870_RS0103955	bifunctional 4-hydroxy-3-methylbut-2-enyl diphosphate reductase/30S ribosomal protein S1
ERAC42_02368	1-acyl-sn-glycerol-3-phosphate acyltransferase	L870_RS16585	1-acyl-sn-glycerol-3-phosphate acyltransferase
ERAC42_02370	Cytidylate kinase	L870_RS0103945	(d)CMP kinase
ERAC42_02372	tricarballylate dehydrogenase	L870_RS0103920	NAD(P)/FAD-dependent oxidoreductase
ERAC42_02373	hypothetical protein	L870_RS16580	DUF3006 domain-containing protein
ERAC42_02374	ComEC family competence protein	L870_RS18920	MBL fold metallo-hydrolase
ERAC42_02375	putative radical SAM protein YgiQ	L870_RS16575	YgiQ family radical SAM protein
ERAC42_02376	Stage III sporulation protein E	L870_RS0103900	DNA translocase FtsK
ERAC42_02377	Translocation-enhancing protein TepA	L870_RS0103895	peptidase S14
ERAC42_02378	hypothetical protein	L870_RS0106080	NfeD family protein
ERAC42_02379	Modulator of FtsH protease HflK	L870_RS16790	SPFH/Band 7/PHB domain protein
ERAC42_02380	D-alanyl-lipoteichoic acid biosynthesis protein DltB	L870_RS0106095	MBOAT family protein
ERAC42_02381	hypothetical protein	L870_RS18430	hypothetical protein
ERAC42_02382	FkbH domain protein	L870_RS0106105	HAD-IIIC family phosphatase
ERAC42_02383	acyl carrier protein	L870_RS0106110	acyl carrier protein
ERAC42_02384	putative metallophosphoesterase	L870_RS0106115	phosphoesterase
ERAC42_02385	Putative TrmH family tRNA/rRNA methyltransferase	L870_RS0106120	23S rRNA (guanosine(2251)-2-O)-methyltransferase RlmB
ERAC42_02386	copper exporting ATPase	L870_RS0106125	hypothetical protein
ERAC42_02387	Regulatory protein MsrR	L870_RS18435	hypothetical protein
ERAC42_02390	T5orf172 domain protein	L870_RS0107680	restriction endonuclease
ERAC42_02391	Type I restriction-modification system methyltransferase subunit	L870_RS0107685	restriction endonuclease
ERAC42_02392	hypothetical protein	L870_RS0107690	restriction endonuclease subunit M
ERAC42_02393	HTH-type transcriptional regulator ImmR	L870_RS18495	helix-turn-helix transcriptional regulator
ERAC42_02411	DNA-binding transcriptional dual regulator Crp	L870_RS0110440	Crp/Fnr family transcriptional regulator
ERAC42_02425	hypothetical protein	L870_RS0101215	hypothetical protein
ERAC42_02426	hypothetical protein	L870_RS0101220	biotin carboxylase
ERAC42_02427	Modulator of the general stress response	L870_RS0101275	arsenate reductase family protein
ERAC42_02428	ATP-dependent helicase	L870_RS0101225	DEAD/DEAH box helicase
ERAC42_02429	Inner membrane protein YjjP	L870_RS0105440	threonine/serine exporter family protein
ERAC42_02430	Glycyl-glycine endopeptidase LytM precursor	L870_RS18565	peptidoglycan DD-metalloendopeptidase family protein
ERAC42_02431	hybrid cluster protein-associated redox disulfide domain protein	L870_RS0112715	DUF1858 domain-containing protein
ERAC42_02433	Collagenase	L870_RS0113025	hypothetical protein
ERAC42_02434	Putative TrmH family tRNA/rRNA methyltransferase	L870_RS0111740	RNA methyltransferase
ERAC42_02435	Adaptive-response sensory-kinase SasA	L870_RS0109025	HAMP domain-containing histidine kinase
ERAC42_02436	Sensory transduction protein regX3	L870_RS0109030	response regulator transcription factor
ERAC42_02437	Bacitracin export ATP-binding protein BceA	L870_RS0109035	ABC transporter ATP-binding protein
ERAC42_02438	acidobacterial duplicated orphan permease	L870_RS0109040	ABC transporter permease
ERAC42_02439	Arabinoxylan arabinofuranohydrolase precursor	L870_RS18820	family 43 glycosylhydrolase
ERAC42_02440	putative diguanylate cyclase YedQ	L870_RS0114800	GGDEF domain-containing protein
ERAC42_02441	Beta-mannanase/endoglucanase A precursor	L870_RS17485	glycoside hydrolase
ERAC42_02442	putative zinc finger/helix-turn-helix protein, YgiT family	L870_RS0111570	helix-turn-helix transcriptional regulator
ERAC42_02448	Glycopeptide resistance-associated protein R	L870_RS0115245	response regulator transcription factor
ERAC42_02449	Sensor histidine kinase GraS	L870_RS0115240	sensor histidine kinase
ERAC42_02450	Bacitracin export ATP-binding protein BceA	L870_RS0104240	ABC transporter ATP-binding protein
ERAC42_02451	Bacitracin export permease protein BceB	L870_RS0104235	ABC transporter permease
ERAC42_02453	Cyclic di-GMP phosphodiesterase Gmr	L870_RS0110640	GGDEF domain-containing protein
ERAC42_02455	HAD hydrolase, family IB	L870_RS0102160	phosphoserine phosphatase
ERAC42_02458	Acetyl-coenzyme A synthetase	L870_RS0115065	AMP-binding protein
ERAC42_02469	DNA-invertase hin	L870_RS0114190	recombinase family protein
ERAC42_02470	L-rhamnose operon regulatory protein RhaS	L870_RS18150	AraC family transcriptional regulator
ERAC42_02471	Ferri-bacillibactin esterase BesA	L870_RS0103665	alpha/beta hydrolase
ERAC42_02472	putative enzyme related to lactoylglutathione lyase	L870_RS0112630	VOC family protein
ERAC42_02475	putative hydrolase	L870_RS0108940	alpha/beta hydrolase
ERAC42_02476	Nucleotidyltransferase domain protein	L870_RS0103270	nucleotidyltransferase domain-containing protein
ERAC42_02477	hypothetical protein	L870_RS0103275	DUF2992 family protein
ERAC42_02478	PAP2 superfamily protein	L870_RS0103280	phosphatase PAP2 family protein
ERAC42_02479	Putative PBSX repressor	L870_RS0103285	helix-turn-helix transcriptional regulator
ERAC42_02481	NAD synthetase	L870_RS0111095	carbon-nitrogen hydrolase family protein
ERAC42_02482	Prolyl-tRNA deacylase ProX	L870_RS0111090	prolyl-tRNA synthetase associated domain-containing protein
ERAC42_02484	Adenosine monophosphate-protein transferase SoFic	L870_RS0111085	Fic family protein
ERAC42_02486	Transcript cleavage factor GreA	L870_RS0103750	transcription elongation factor GreA
ERAC42_02487	Lysine--tRNA ligase	L870_RS0103755	lysine--tRNA ligase
ERAC42_02488	hypothetical protein	L870_RS0103760	hypothetical protein
ERAC42_02491	tRNA (guanine-N(7)-)-methyltransferase	L870_RS0115340	tRNA (guanosine(46)-N7)-methyltransferase TrmB
ERAC42_02492	Arabinose operon regulatory protein	L870_RS0110645	AraC family transcriptional regulator
ERAC42_02493	hypothetical protein	L870_RS0110385	hypothetical protein
ERAC42_02494	hypothetical protein	L870_RS0110390	DUF4430 domain-containing protein
ERAC42_02495	Energy-coupling factor transporter transmembrane protein EcfT	L870_RS0110395	energy-coupling factor transporter transmembrane protein EcfT
ERAC42_02496	Putative HMP/thiamine import ATP-binding protein YkoD	L870_RS17285	energy-coupling factor ABC transporter ATP-binding protein
ERAC42_02497	putative membrane protein	L870_RS0110405	ECF transporter S component
ERAC42_02498	Pyrophosphate--fructose 6-phosphate 1-phosphotransferase	L870_RS0101635	6-phosphofructokinase
ERAC42_02500	GTP pyrophosphokinase YwaC	L870_RS0112690	GTP pyrophosphokinase
ERAC42_02501	Long-chain-fatty-acid--CoA ligase FadD13	L870_RS0101765	acyl--CoA ligase
ERAC42_02502	Double zinc ribbon	L870_RS0101770	zinc ribbon domain-containing protein
ERAC42_02503	Pyrimidine-nucleoside phosphorylase	L870_RS16315	thymidine phosphorylase
ERAC42_02504	pro-sigmaK processing inhibitor BofA	L870_RS0101780	hypothetical protein
ERAC42_02506	hypothetical protein	L870_RS0101790	hypothetical protein
ERAC42_02507	hypothetical protein	L870_RS0101795	hypothetical protein
ERAC42_02508	Phosphodiesterase YfcE	L870_RS0101800	metallophosphoesterase
ERAC42_02509	Dicarboxylic acid uptake system A	L870_RS0104225	STAS domain-containing protein
ERAC42_02510	transcriptional regulator BetI	L870_RS0106205	TetR/AcrR family transcriptional regulator
ERAC42_02511	5-methylthioadenosine/S-adenosylhomocysteine nucleosidase	L870_RS0105395	5-methylthioadenosine/adenosylhomocysteine nucleosidase
ERAC42_02513	Nitric oxide reductase NADH:FprA oxidoreductase	L870_RS0112745	rubrerythrin
ERAC42_02514	DEAD-box ATP-dependent RNA helicase CshA	L870_RS0106275	DEAD/DEAH box helicase
ERAC42_02516	sigma-E processing peptidase SpoIIGA	L870_RS0106285	hypothetical protein
ERAC42_02517	RNA polymerase sigma-35 factor precursor	L870_RS0106290	RNA polymerase sporulation sigma factor SigE
ERAC42_02518	Single-stranded-DNA-specific exonuclease RecJ	L870_RS0106295	single-stranded-DNA-specific exonuclease RecJ
ERAC42_02519	GTP pyrophosphokinase	L870_RS0106300	bifunctional (p)ppGpp synthetase/guanosine-3,5-bis(diphosphate) 3-pyrophosphohydrolase
ERAC42_02520	Beta-lactamase hydrolase-like protein	L870_RS0106305	MBL fold metallo-hydrolase
ERAC42_02521	Oxygen-independent coproporphyrinogen-III oxidase 2	L870_RS0106310	coproporphyrinogen dehydrogenase HemZ
ERAC42_02522	23S rRNA (uracil-C(5))-methyltransferase RlmCD	L870_RS0106315	23S rRNA (uracil(1939)-C(5))-methyltransferase RlmD
ERAC42_02543	DNA polymerase IV	L870_RS0113030	DNA methylase
